# Supplementary material for: The structure of the complete extracellular bacterial flagellum reveals the mechanism of flagellin incorporation
Source: Nat Microbiol. 2025 Jul 1;10(7):1741–57. doi: 10.1038/s41564-025-02037-0 (PMC12221982; doi:10.1038/s41564-025-02037-0)
Supplement: Supplementary file 4 — Supplementary Table 2: S. enterica strains used in this study. Supplementary Table 3: oligonucleotides used for strain construction. [file 41564_2025_2037_MOESM4_ESM.xlsx]

## Sheet: Table S2
Strain	Genotype	Source/Reference
TH437	LT2 WT	J. Roth
TH9671	Δhin-5717::FRT (FliC-ON) fliC6500(T237C)	Lab collection
EM2046	Δhin-5717::FRT (FliC-ON) fliC6500 (T237C) PflhDC5451::Tn10dTc[del-25]	Renault et al. 1
EM8327	∆hin-5717::FRT flgE6506 (S171C) PflhDC5451::Tn10dTc[del-25] ∆rflP::FRT	Lab collection
EM8723	∆hin-5717::FRT ∆flgKL5739::FRT fliC6500 (T237C)	Lab collection
EM8744	∆hin-5717::FRT fliC6500 (T237C) PflhDC5451::Tn10dTc[del-25] ∆flgKL5739::FRT	Lab collection
EM8767	∆fliP6709 (∆AA6-241) PflhDC5451::Tn10dTc[del-25] ∆hin-5717::FRT	Lab collection
EM11201	Δhin-5717::FRT (FliC-ON) fliC6500 (T237C) PflhDC5451::Tn10dTc[del-25]	This study
EM11229	Δhin-5717::FRT (FliC-ON) fliC6500 (T237C) fliD23419 (V9S)	This study
EM11369	Δhin-5717::FRT (FliC-ON) fliC6500 (T237C) fliD23419 (V9S) fliD23427(F440S)	This study
EM11370	Δhin-5717::FRT (FliC-ON) fliC6500 (T237C) fliD23419 (V9S) fliD23415 (L443S)	This study
EM11371	Δhin-5717::FRT (FliC-ON) fliC6500 (T237C) fliD23419 (V9S) fliD23416 (M446S)	This study
EM11372	Δhin-5717::FRT (FliC-ON) fliC6500 (T237C) fliD23419 (V9S) fliD23417 (L450S)	This study
EM11373	Δhin-5717::FRT (FliC-ON) fliC6500 (T237C) fliD23419 (V9S) fliD23418 (F461S)	This study
EM11374	Δhin-5717::FRT (FliC-ON) fliC6500 (T237C) fliD23427(F440S)	This study
EM11473	Δhin-5717::FRT (FliC-ON) fliC6500 (T237C) fliD23436 (V9R)	This study
EM11474	Δhin-5717::FRT (FliC-ON) fliC6500 (T237C) fliD23437 (F440R)	This study
EM11475	Δhin-5717::FRT (FliC-ON) fliC6500 (T237C) fliD23438 (L443R)	This study
EM11476	Δhin-5717::FRT (FliC-ON) fliC6500 (T237C) fliD23419 (V9S) fliD23437 (F440R)	This study
EM11477	Δhin-5717::FRT (FliC-ON) fliC6500 (T237C) fliD23419 (V9S) fliD23438 (L443R)	This study
EM11535	Δhin-5717::FRT (FliC-ON) fliC6500 (T237C) fliD23437 (F440R) PflhDC5451::Tn10dTc[del-25]	This study
EM11727	Δhin-5717::FRT (FliC-ON) fliC6500 (T237C) fliD23436 (V9R) PflhDC5451::Tn10dTc[del-25]	This study
EM13434	PflhDC23253::PproB-RBS (∆bp -598 to AUG of flhD) ∆hin-5717::FRT	Lab collection
EM11726	fliD23452 (ΔaaS6-F461) PflhDC5451::Tn10dTc[del-25]	This study
EM15147	∆fliD23452 (leaves first and last 15 bp) ∆hin-5717::FRT	Lab collection
EM16009	PflhDC23253::PproB-RBS (∆bp -598 to AUG of flhD) ∆hin-5717::FRT fliC5569::tetRA(+1 UTR) ∆sseA-ssaU::FKF (deleted SpiII)	This study
EM17200	∆hin-5717::FRT fliC6500 (T237C) fliD23823 (L22S)	This study
EM17201	∆hin-5717::FRT fliC6500 (T237C) fliD23824 (L22R)	This study
EM17203	∆hin-5717::FRT fliC6500 (T237C) fliD23826 (Y296S)	This study
EM17204	∆hin-5717::FRT fliC6500 (T237C) fliD23827 (R319S)	This study
EM17227	∆hin-5717::FRT fliC6500 (T237C) flgK23835 (D519S)	This study
EM17234	∆hin-5717::FRT fliC6500 (T237C) flgK23837 (Q111S)	This study
EM17235	∆hin-5717::FRT fliC6500 (T237C) flgK23838 (Q118S)	This study
EM17237	∆hin-5717::FRT fliC6500 (T237C) flgL23840 (I44S)	This study
EM17241	∆hin-5717::FRT fliC6500 (T237C) flgL23844 (L260S)	This study
EM17307	∆hin-5717::FRT fliC6500 (T237C) fliD23853 (Y296S, R319S)	This study
EM17316	∆hin-5717::FRT fliC6500 (T237C) flgK23854 (Q111S, Q118S)	This study
EM17330	∆hin-5717::FRT fliC6500 (T237C) flgK23835 (D519S) PflhDC5451::Tn10dTc[del-25]	This study
EM17353	∆hin-5717::FRT fliC6500 (T237C) fliD23858 (Y296R)	This study
EM17355	∆hin-5717::FRT fliC6500 (T237C) flgK23860 (D519R)	This study
EM17356	∆hin-5717::FRT fliC6500 (T237C) flgK23861 (Q111S, D519S)	This study
EM17357	∆hin-5717::FRT fliC6500 (T237C) flgK23862 (Q118S, D519S)	This study
EM17358	∆hin-5717::FRT fliC6500 (T237C) flgL23863 (I44R)	This study
EM17360	∆hin-5717::FRT fliC6500 (T237C) flgL23865 (L260R)	This study
EM17361	∆hin-5717::FRT fliC6500 (T237C) flgL23866 (I44S, L260S)	This study
EM17362	∆hin-5717::FRT fliC6500 (T237C) flgK23835 (D519S) flgL23840 (I44S)	This study
EM17390	∆hin-5717::FRT fliC6500 (T237C) flgK23860 (D519R) PflhDC5451::Tn10dTc[del-25]	This study
EM17399	∆hin-5717::FRT fliC6500 (T237C) flgL23866 (I44S, L260S) PflhDC5451::Tn10dTc[del-25]	This study
			1 Renault T.T., Abraham A.O., Bergmiller T. et al. (2017). Bacterial flagella grow through an injection-diffusion mechanism. eLife. 6, 10.7554/eLife.23136.

## Sheet: Table S3
Sequence	Source	Identifier
CAAAAAGGAAGAAGGCATGGCTTCAATTTCATCATTAGGTAGGGTTTTCCCAGTCACGAC	This study	fliD_V9::Kan_fw
TCAGGTCTGTCAACAACTGGTCTAACGGTAAGTTTGATCCTGCTTCCGGCTCGTATGTTG	This study	fliD_V9::Kan_rv
CAAGGCCCAGTTTACCCAACTGGATACCATGATGAGTAAGAGGGTTTTCCCAGTCACGAC	This study	fliD_L450_F641::Kan_fw
TACATGGTGACCTCTGTTATCAGGACTTGTTCATAGCTGTTGCTTCCGGCTCGTATGTTG	This study	fliD_L450_F641::Kan_rv
TGCAATCAAAAAGGAAGAAGGCATGGCTTCAATTTCATCAAGGGTTTTCCCAGTCACGAC	This study	fliD_L7-L22::Kan/SceI_fw
GTTTGGTAATTGGCGTTAAGCGTCCTTTTTCGTTCTTTGTTGCTTCCGGCTCGTATGTTG	This study	fliD_L7-L22::Kan/SceI_rv
CTATAACTCGCTGGTGGATACCTTTAGCTCGTTAACCAAAAGGGTTTTCCCAGTCACGAC	This study	fliD-KanSceI Daa296-319 fw
CGCTATTGGCAAATTGTGCCCGAATCCCGGTCTGGATAGTTGCTTCCGGCTCGTATGTTG	This study	fliD-KanSceI Daa296-319 rev
CCTGCTGGCCGATAAATCCAGCTCACTGTCTGGTTCGTTGAGGGTTTTCCCAGTCACGAC	This study	flgK-KanSce Daa111-118 fw
CCTGACGCGCCGCAGGATCTTCCGCGTTACTGACTAACGTTGCTTCCGGCTCGTATGTTG	This study	flgK-KanSce Daa111-118 rev
GATTGCGATGGCGTCTGAGTCAAAACTCGATCCTGACGTGAGGGTTTTCCCAGTCACGAC	This study	flgK-KanSceI Daa447-518 fw
AATACTGCTGATAACGCTGCAAATTGCCGTACTCTTCGTCTGCTTCCGGCTCGTATGTTG	This study	flgK-KanSceI Daa447-518 rev
CCAACCCATCTGACGATCCGATCGCCGCGTCGCAGGCGAGGGTTTTCCCAGTCACGAC	This study	flgL-KanSceI Daa50-139 fw
CCACCTGTCGCCTGGTCGAATGGCGCCGCTTCCGTTTTTGCTTCCGGCTCGTATGTTG	This study	flgL-KanSceI Daa50-139 rev
CGTGCGGAACTGGGAACGCAACTGAGCGAACTCAGTACGAGGGTTTTCCCAGTCACGAC	This study	flgL-KanSceI Daa260-304 fw
GTTACCGGTTCAACTGGAAAAGCGACATTCCCTGCATGTCTGCTTCCGGCTCGTATGTTG	This study	flgL-KanSceI Daa260-304 rev
AAAGGAAGAAGGCATGGCTTCAATTTCATCATTAGGTAGCGGATCAAACTTACCGTTAGA	This study	fliD_V9S_fw
AAAGGAAGAAGGCATGGCTTCAATTTCATCATTAGGTCGTGGATCAAACTTACCGTTAGA	This study	fliD_V9R_fw
TTTGGTAATTGGCGTTAAGCGTCCTTTTTCGTTCTTTGTGCTGTCTGTCAACAACTGGTC	This study	fliD L22S fw NEW
TTTGGTAATTGGCGTTAAGCGTCCTTTTTCGTTCTTTGTACGGTCTGTCAACAACTGGTC	This study	fliD L22S rev NEW
TATAACTCGCTGGTGGATACCTTTAGCTCGTTAACCAAAAGCACCGCCGTTGAGCCGGGC	This study	fliD Y296S fw
TATAACTCGCTGGTGGATACCTTTAGCTCGTTAACCAAACGCACCGCCGTTGAGCCGGGC	This study	fliD Y296R
CTATTGGCAAATTGTGCCCGAATCCCGGTCTGGATAGTGCTAACCACACTATCGCCTAAC	This study	fliD R319S rev
CAGCATCGATGAAACCGTTGCCCGTTACAAGGCCCAGAGCACCCAACTGGATACCATGAT	This study	fliD_F440S_fw
CAGCATCGATGAAACCGTTGCCCGTTACAAGGCCCAGCGTACCCAACTGGATACCATGAT	This study	fliD_F440R_fw
TGAAACCGTTGCCCGTTACAAGGCCCAGTTTACCCAAAGCGATACCATGATGAGTAAGCT	This study	fliD_L443S_fw
TGAAACCGTTGCCCGTTACAAGGCCCAGTTTACCCAACGTGATACCATGATGAGTAAGCT	This study	fliD_L443R_fw
GGCCCAGTTTACCCAACTGGATACCATGATGAGTAAGAGCAATAACACCAGTAGTTATTT	This study	fliD_L450S_fw
TGCCCGTTACAAGGCCCAGTTTACCCAACTGGATACCAGCATGAGTAAGCTGAATAACAC	This study	fliD_M446S_fw
ATGGTGACCTCTGTTATCAGGACTTGTTCATAGCTGTGCTTTGCTGGGTCAAATAAC	This study	fliD_F461S_rv
CTGCTGGTAGGCGATGGTAA	This study	fliD_fr1
GCCAGCGGTAGTACTGACTT	This study	fliD_rv1
GCTTTCAGCCCGTTATCGAT	This study	fliD_rv2
TCAATCAACTGATGCGGGCT	This study	fliD_3UTR_rv
TCTTAGGCGGCGAAATAGCC	This study	fliD_5UTR_fw
GATCACGGTGGAAGGCGATA	This study	fliD_internal_fw
CGCGTTTTCTGCTTTCACCA	This study	fliD_internal_rv
CTGCTGGCCGATAAATCCAGCTCACTGTCTGGTTCGTTGAGCAGTTTTTTTACCAGCCTG	This study	flgK Q111S fw
CTGACGCGCCGCAGGATCTTCCGCGTTACTGACTAACGTGCTCAGGCTGGTAAAAAAACT	This study	flgK Q118S rev
ATAATACTGCTGATAACGCTGCAAATTGCCGTACTCTTCGCTGAGGTTAACGCCGGAAAC	This study	flgK D519S rev
ATAATACTGCTGATAACGCTGCAAATTGCCGTACTCTTCGCGGAGGTTAACGCCGGAAAC	This study	flgK D519R rev
CTACCGGTAAGCGCGTTACCAACCCATCTGACGATCCGAGCGCCGCGTCGCAGGCGGTAG	This study	flgL I44S fw
CTACCGGTAAGCGCGTTACCAACCCATCTGACGATCCGCGCGCCGCGTCGCAGGCGGTAG	This study	flgL I44R fw
GTGCGGAACTGGGAACGCAACTGAGCGAACTCAGTACGAGCGATTCACTGGGAAGCGAC	This study	flgL L260S fw
GTGCGGAACTGGGAACGCAACTGAGCGAACTCAGTACGCGCGATTCACTGGGAAGCGAC	This study	flgL L260R fw
ACTGACCCGAATTACGCGC	Lab Collection	flgK_sequ_fw_53C
GCTTACCGGTAGACATCTGC	Lab Collection	flgK_sequ_rv_54C
CGGGAGATTTGATCGTTCAGG	Lab Collection	FlgK_int_seq_rv
TCGACAGCACGAAGGTTCAG	Lab Collection	5'_flgK_int1077_seq_fw
AGAACGGAACGTCAGTAGCC	Lab Collection	3'_flgK_int844_seq_rv
CAGTCATAGCCGAATAGCCT	Lab Collection	K1-test
GGCGTTAACCTCGACGAAGA	Lab Collection	5'_flgK_seq_fw
CTACGGGCGCGACAATATGA	Lab Collection	3'_Int_flgL_rne_seq_rv
