# Supplementary material for: The structure of the complete extracellular bacterial flagellum reveals the mechanism of flagellin incorporation
Source: Nat Microbiol. 2025 Jul 1;10(7):1741–57. doi: 10.1038/s41564-025-02037-0 (PMC12221982; doi:10.1038/s41564-025-02037-0)
Supplement: Supplementary file 13 — Statistical source data. [file 41564_2025_2037_MOESM13_ESM.xlsx]

## Sheet: 4c
	WT	ΔfliD	V9S	L22S	Y296S	R319S	Q439S	F440S	L443S	M446S	L450S	Y456S	F461S	V9S F440S	V9S L443S	V9S L450S	V9S F461S	Y296S R319S	V9R	L22R	Y296R	F440R	L443R	V9S F440R	V9S L443R	S467W
	1.00269	0.132075	1.01112	0.90566	0.938679	1	0.919811	0.918167	0.779142	0.958075	0.921202	0.929245	0.966925	0.738647	0.672293	0.808645	0.914076	0.892857	0.737927	0.768868	1	0.473207	0.6087	0.537735	0.40644	1.21226
	0.991737	0.0966981	1.0616	0.924528	0.976415	1	0.943396	0.923863	0.851596	0.958436	0.888464	0.915094	1.00094	0.710953	0.698194	0.821927	0.959407	0.90625	0.731862	0.801887	0.991071	0.485742	0.629442	0.522516	0.403531	1.23113
	1.02206	0.113208	1.0431	0.943396	1.04717	1.04245	0.948113	0.941143	0.823954	0.928235	0.898775	0.962264	0.998472	0.745033	0.700332	0.833175	0.958121	0.910714	0.742116	0.853774	0.995536	0.488159	0.618516	0.542016	0.413368	1.29245
	0.983512	0.10443	1.0445	0.913766	1.03006	1.08228	0.882911	0.968505	0.819858	0.945264	0.890133	0.987342	0.945264	0.713248	0.690004	0.835874	0.906958	0.888563	0.754668	0.802215	0.910557	0.519952	0.579391	0.546214	0.425186	1.22468
	0.978349	0.128165		0.901899	0.992089	1.08228	0.878165					0.996835						0.914956		0.802215	0.875367					1.22468
	1.02197	0.134492		0.897152	0.992089	1.07753	0.878165					0.977848						0.97654		0.806962	0.919355					1.22468
	0.981859	0.129464		0.875839	0.850671	0.936242	0.810403					0.830537						0.915584		0.724832	0.915584					1.11242
	1.01782	0.0974026		0.921141	0.951342	0.97651	0.850671					0.875839						0.978896		0.760067	0.935065					1.13758
	0.976415	0.107143		1.02685	1.04195	1.06711	0.956376					0.951342						0.969156		0.855705	0.886364					1.26846
	0.995283
	1.0283
	0.987342
	1.00633
	1.00633
	0.946309
	1.02181
	1.03188
	0.96875
	1.02679
	1.00446
	0.97654
	0.994135
	1.02933
	0.930195
	1.02273
	1.04708
P Value		<0.001	0.010	<0.001	0.022	0.099	<0.001	<0.001	<0.001	<0.001	<0.001	0.002	0.147	<0.001	<0.001	<0.001	<0.001	<0.001	<0.001	<0.001	<0.001	<0.001	<0.001	<0.001	<0.001	<0.001

## Sheet: 4d
all data				means of each replicate
WT	V9R	F440R		WT	V9R	F440R
0	0	0		3.0875	3.00617	3.11263
0	0	0		4.64375	4.63816	4.62745
0	0	0		4.17341	4.50331	4.92105
0	0	0
0	0	0
0	0	0
0	0	0
0	0	0
0	1	1
0	1	1
0	1	1
0	1	1
0	1	1
1	1	1
1	1	1
1	1	1
1	1	1
1	1	1
1	1	1
1	1	1
1	1	1
1	1	1
1	1	1
1	1	1
1	1	2
1	1	2
1	1	2
1	1	2
1	1	2
2	1	2
2	2	2
2	2	2
2	2	2
2	2	2
2	2	2
2	2	2
2	2	2
2	2	2
2	2	2
2	2	2
2	2	2
2	2	2
2	2	2
2	2	2
2	2	2
2	2	2
2	2	2
2	2	2
2	2	2
2	2	2
2	2	2
2	2	2
2	2	2
2	2	2
2	2	2
2	2	2
2	2	2
2	2	2
2	2	2
2	2	2
3	2	2
3	2	2
3	2	2
3	2	3
3	3	3
3	3	3
3	3	3
3	3	3
3	3	3
3	3	3
3	3	3
3	3	3
3	3	3
3	3	3
3	3	3
3	3	3
3	3	3
3	3	3
3	3	3
3	3	3
3	3	3
3	3	3
3	3	3
3	3	3
3	3	3
3	3	3
3	3	3
3	3	3
3	3	3
3	3	3
3	3	3
3	3	3
3	3	3
3	3	3
3	3	3
3	3	3
3	3	3
3	3	3
3	3	3
3	3	3
3	3	3
3	3	3
4	3	3
4	4	3
4	4	3
4	4	3
4	4	3
4	4	3
4	4	3
4	4	3
4	4	3
4	4	3
4	4	4
4	4	4
4	4	4
4	4	4
4	4	4
4	4	4
4	4	4
4	4	4
4	4	4
4	4	4
4	4	4
4	4	4
4	4	4
4	4	4
4	4	4
4	4	4
4	4	4
4	4	4
4	4	4
4	4	4
4	4	4
5	4	4
5	4	4
5	4	4
5	4	4
5	5	4
5	5	5
5	5	5
5	5	5
5	5	5
5	5	5
5	5	5
6	5	5
6	5	5
6	5	5
6	5	5
6	5	5
6	5	5
6	6	6
7	6	6
7	6	6
7	6	6
7	6	7
8	6	7
8	6	9
8	7	10
8	7	2
9	7	2
3	8	2
8	8	2
4	2	2
4	6	2
2	4	2
2	4	2
6	7	2
6	3	2
5	3	2
10	9	2
5	8	2
1	6	2
7	4	2
7	5	2
6	3	2
6	0	2
7	4	2
6	6	2
7	2	2
7	4	2
6	4	2
7	3	2
5	3	2
6	4	2
5	4	2
4	8	2
5	7	2
5	3	2
3	7	2
6	4	2
5	3	2
3	7	2
6	5	2
4	5	2
3	0	2
3	1	2
3	4	2
3	4	2
3	5	2
6	7	2
9	4	3
3	4	3
4	3	3
6	4	3
6	4	3
7	5	3
6	6	3
4	4	3
5	6	3
6	6	3
4	6	3
5	4	3
6	6	3
1	3	3
3	4	3
4	2	3
8	4	3
1	7	3
4	7	3
5	6	3
3	4	3
6	3	3
5	7	3
1	5	3
6	4	3
1	6	3
4	6	3
6	10	3
4	3	3
4	5	3
5	5	3
3	3	3
8	3	3
5	4	3
2	4	3
6	0	3
4	9	3
4	8	3
7	7	3
4	2	3
8	6	3
4	5	3
4	8	3
6	3	3
5	3	3
5	7	3
0	6	3
2	6	4
3	6	4
3	5	4
4	6	4
4	5	4
2	6	4
5	3	4
5	6	4
2	7	4
5	4	4
5	5	4
4	5	4
6	4	4
6	4	4
3	3	4
7	4	4
5	3	4
5	5	4
7	4	4
2	4	4
5	6	4
5	6	4
3	5	4
5	6	4
6	6	4
5	5	5
4	4	5
7	3	5
5	5	5
3	7	5
5	3	5
5	4	5
4	6	5
4	6	5
2	4	5
5	4	5
4	6	5
4	0	6
3	3	6
6	3	6
5	5	6
5	0	7
5	5	7
4	4	8
3	6	9
4	4	10
5	5	4
3	7	3
4	4	5
7	2	8
5	4	5
9	4	5
4	6	7
5	4	4
5	2	6
6	6	3
7	2	0
2	3	10
10	7	6
6	1	5
5	5	6
7	3	9
4	8	7
3	7	3
6	5	4
0	4	3
0	6	5
2	3	6
0	2	3
6	5	4
6	5	9
4	6	4
4	8	5
0	9	4
2	4	4
3	5	2
5	5	4
1	6	6
4	6	0
3	6	6
7	1	4
6	2	4
6	3	7
5	10	5
5	6	7
3	4	4
3	2	3
3	5	4
1	1	0
7	4	4
5	3	5
3	7	5
6	7	5
8	0	5
3	6	5
1	5	3
8	8	4
10	9	5
4	3	5
6	9	8
6	3	6
4	4	7
7	5	7
5	9	4
8	10	7
4	1	4
3	2	2
0	5	3
2	6	6
1	4	6
5	4	3
6	5	3
8	8	5
10	10	10
6	5	4
4	7	4
4	5	3
3	10	3
4	6	4
3	1	5
10	3	6
6	3	4
4	4	3
5	5	3
9	7	5
4	5	3
3	6	3
7	6	3
1	8	4
1	3	6
5	1	5
8	2	4
4	4	4
5	6	4
5	7	5
7	4	6
3	0	5
5	5	0
7	3	2
4	2	4
5	1	6
3	3	4
5	6	5
8	8	6
6	6	5
5	9	3
3	6	4
7	7	4
6	1	5
5	1	5
3	3	5
7	6	4
2	2	5
1	3	6
2	2	6
1	1	4
0	3	5
4	8	5
2	6	5
0	7	6
6	3	5
5	2	4
2	1	7
8	6	4
5	6	8
2	3	3
2	2	4
3	6	5
4	6	4
6	6	4
1	7	4
1	8	6
3	5	6
1	5	1
0	5	2
3	4	5
8	4	5
6	1	5
6	7	3
0	3	5
0	4	5
1	6	6
2	4	5
4	7	5
2	8	6
2	4	3
1	2	9
2	8	5
1	6	3
3	5	5
4	3	4
0	4	7
8	3	6
4	1	5
4	0	4
3	5	3
3	2	3
4	3	3
6	0	1
10	2	5
6	2	5
6	1	6
2	0	3
7	1	5
5	2	6
7	3	6
5	5	6
4	5	4
3	5	8
8	3	6
2	6	5
7	0	5
2	5	4
9	3	0
3	7	7
8	4	4
3	6	6
6	7	4
4		5
3		5
2		6
1		4
3		5
6		4
5		3
9		5
6		7
5		8
7		6
2		5
8		5
3		5
6		4
3		1
2		0
1		3
3		5
2		5
1		4
0		6
2		4
5		6
4		7
3		3
3		6
5		3
		6
		6
		5
		5
		4
		5
		8
		5
		4
		5
		3
		6
		6
		5
		10
		7
		9
		6
		6
		4
		6
		8
		2
		5
		5
		4
		4
		8
		6
		5
		4
		5
		7
		6
		6
		7
		5
		1
		3
		4
		4
		4
		3
		4
		5
		6
		3
		4
		4
		2
		8
		3
		3
		5
		4
		5
		6
		0
		4
		5
		6
		4
		0
		5
		7
		8
		5
		8
		3
		6
		4
		3
		3
		5
		8
		6
		4
		6
		7
		2
		4
		3
		7
		6
		9
		4
		5
		6
		8
		6
		4
		4
		4
		5
		7
		3
		5
		5
		4
		4
		4
		7
		8
		0
		3

## Sheet: 4f
all data				means of each replicate
WT	V9R	F440R		WT	V9R	F440R
4.4977	1.61587	1.71307		3.88348	2.28811	1.70699
2.92889	1.89262	2.24327		2.50499	1.8033	1.44383
2.32765	2.81401	1.64633		2.88368	1.68509	1.30931
3.89059	1.6111	1.93361
3.89059	2.14822	2.31741
4.32856	1.47884	1.81659
2.19929	2.04938	1.94793
3.46373	2.2336	1.1286
4.93891	1.80233	1.88139
2.61609	2.05844	0.976884
2.77875	2.03025	1.41818
5.82951	1.89011	0.423382
5.99517	2.17803	1.79688
3.60135	1.42492	3.07652
4.5965	1.42492	3.05197
2.66428	1.7434	2.16949
2.76381	1.35036	0.534608
3.43333	2.89524	1.75547
4.05164	3.38372	1.51569
3.82011	2.61774	1.21429
4.4932	1.84792	0.949823
4.90705	2.87685	2.25184
2.91448	1.38145	1.91446
3.81516	2.33299	2.1297
3.43952	3.12154	1.69965
6.03273	1.84298	1.46447
4.01749	1.24512	1.26494
5.13128	2.36802	1.63438
3.60158	1.58051	0.605356
3.33908	3.189	1.01732
3.19575	2.67805	1.96298
3.9276	2.08662	2.86653
4.10654	3.01244	2.49441
4.10654	2.08921	2.45087
4.32817	2.6478	2.58638
3.59143	3.11362	1.73716
3.75657	1.41743	1.82506
3.12987	1.50373	1.5023
3.21201	3.65309	1.31053
4.60354	3.14253	2.09972
2.26556	3.37678	2.07815
3.55273	1.23322	1.61037
4.21566	1.551	1.4827
3.27931	1.33566	1.51025
3.87237	2.18072	2.37933
4.10426	1.7487	1.76389
3.4138	2.07344	0.86301
4.73213	2.427	0.6903
4.46981	1.69271	1.92876
3.93187	2.17823	1.96722
3.60553	1.5598	1.73168
4.32867	1.96422	0.494617
4.0855	3.20739	1.65429
4.52516	3.26362	0.813897
3.17411	0.887392	1.60101
5.44637	2.68183	1.04
1.63018	2.79742	1.67671
4.66324	1.82939	1.46446
3.01109	2.00069	1.78039
3.12657	1.75564	1.5601
4.49053	2.17171	2.0214
4.30327	2.25121	1.01948
4.58085	1.2762	2.15264
2.80925	2.60894	2.30696
5.11205	3.70637	2.44341
3.49026	3.61857	1.69232
4.28826	2.72071	1.6144
4.52572	1.61629	1.7197
4.45527	2.77688	2.37723
4.33789	2.22225	2.28072
5.02769	1.90653	2.0998
4.00101	2.98269	2.90126
4.11066	2.31036	2.74984
4.38498	1.69937	1.94613
3.92546	1.87023	1.26969
3.93228	1.35518	2.06727
5.48324	1.36701	1.28837
4.24204	3.44187	1.60034
4.05924	3.40552	1.48466
4.95233	3.85945	2.55919
5.12679	2.09236	1.12098
5.0895	2.00794	1.62529
4.50811	2.15181	1.15696
5.43601	2.07671	1.93706
3.26044	1.77053	2.06831
4.74562	2.62227	1.83645
3.1069	2.74534	1.55489
4.69199	2.74534	2.14097
3.53311	4.14246	1.43612
3.80852	3.67143	1.59176
3.57298	2.20483	2.1105
3.34987	1.07934	1.3949
4.14602	2.75584	1.61146
4.0722	3.06972	1.6801
3.45706	3.01672	1.75963
5.36663	1.05493	0.631969
5.36663	2.47533	2.45397
3.48058	2.75573	1.33217
2.8914	2.49724	1.12236
4.40014	2.13693	2.20809
2.90643	4.34674	0.707495
5.24117	1.2848	2.67964
4.86317	1.30027	1.03699
4.82993	1.64239	1.67439
2.87367	3.85516	1.86731
3.41911	3.00157	1.29131
3.57151	2.54018	2.21376
3.4874	2.27686	2.17604
5.77403	3.00862	1.11147
5.06609	3.00862	0.65119
3.72772	3.1293	0.65119
3.34074	1.29429	2.16219
3.42357	1.69528	1.29018
3.3158	2.71293	1.60686
2.65945	0.370455	0.401946
3.11662	0.32244	1.26713
3.80176	0.248103	2.22866
4.21929	2.70965	1.74624
3.81901	1.43254	1.52288
3.53187	3.73747	0.463588
3.41193	2.49483	0.402662
4.95875	1.1503	2.03562
3.89214	2.01806	1.60689
3.46519	1.89666	1.72278
3.0943	2.63529	2.20054
3.32657	2.10747	1.71722
2.01139	1.60567	1.40831
1.40398	2.00599	2.33453
2.77378	0.611438	2.42456
3.34414	3.30676	2.25688
4.92558	2.24083	1.49013
4.8513	2.90578	2.09796
4.4441	1.92195	2.16362
4.4441	3.54734	2.16362
3.56479	3.95893	1.46314
3.64277	3.83045	1.84405
2.55222	2.61414	1.64949
2.46783	2.76544	0.324508
2.46783	3.22336	1.87943
3.26199	1.79866	2.21757
3.96159	3.11288	1.73011
3.47853	3.36191	1.61013
4.64792	0.606161	2.12089
3.68435	3.07441	0.878699
3.64235	1.77044	1.56426
3.77229	3.60397	1.93438
3.6768	1.14951	1.93508
3.71589	3.83627	1.96236
2.82613	0.802584	1.56572
4.63601	1.58229	1.29336
4.63601	2.586	1.59307
4.36719	2.419	2.13773
3.00066	2.094	2.15677
2.64958	1.122	2.32283
4.30165	2.716	2.43595
4.20178	2.207	2.66024
3.71307	0.789	1.92837
2.76941	2.973	2.88807
4.64196	2.052	0.839755
4.44382	1.985	0.617781
3.55736	1.51	1.681
1.715	1.5	2.075
0.58	2.224	0.502
1.949	1.989	0.262
3.09	2.29	0.407
2.308	2.014	0.127
1.112	1.284	1.487
1.618	2.864	1.047
1.853	2.408	1.152
2.44	2.487	1.033
4.445	1.86	1.175
1.963	1.397	1.138
2.49	2.563	0.732
2.471	2.966	0.868
2.571	1.594	0.46
2.871	2.342	0.18
3.249	3.335	2.177
2.606	1.182	1.398
3.484	0.911	0.661
2.779	0.465	0.09
3.202	1.136	1.365
0.868	1.088	1.435
2.337	2.257	0.897
2.372	2.638	2.36
2.749	0.834	1.436
4.117	0.971	1.205
2.76	2.9	1.046
3.505	0.519	0.526
4.313	0.973	1.771
1.284	0.633	2.26
4.477	1.836	1.619
3.676	2.418	1.05
2.693	2.248	2.518
3.833	0.933	1.486
1.872	1.559	0.498
0.407	1.798	1.622
1.012	3.017	1.744
2.493	2.617	2.199
4.495	0.475	2.283
1.274	0.798	1.32
1.489	1.853	1.075
1.97	1.261	1.662
3.301	1.228	2.513
2.98	1.214	2.225
3.474	1.426	1.473
2.684	2.373	1.956
2.336	1.445	1.536
3.765	3.039	2.823
2.259	0.661	0.906
3.378	2.014	1.163
3.041	1.738	1.387
2.717	1.685	2.309
0.922	2.159	1.572
1.14	3.043	2.358
1.401	1.761	1.092
2.807	2.357	1.756
2.869	1.754	1.734
2.734	2.009	2.26
2.411	0.955	1.391
2.49	2.746	1.392
4.191	1.202	2.186
2.861	1.914	2.226
2.495	1.557	1.507
1.412	2.231	1.057
2.192	1.647	1.598
2.732	0.862	1.681
4.436	0.54	1.819
1.297	0.641	1.714
1.379	0.933	1.755
2.286	1.772	1.261
2.341	1.069	1.92
2.306	1.758	1.501
4.285	0.609	0.732
0.72	0.742	1.328
1.566	0.916	1.723
0.318	1.995	1.285
3.052	2.555	1.168
1.032	1.665	1.152
1.743	2.92	0.925
2.058	3.748	1.465
3.695	1.411	1.421
2.611	0.514	2.339
2.195	0.318	1.471
2.525	2.032	0.514
1.155	2.327	1.582
3.84	1.987	1.481
1.272	0.464	1.932
4.037	1.946	2.456
3.461	2.742	1.391
2.673	1.221	1.31
2.064	2.216	0.526
1.164	1.608	2.481
3.16	2.748	0.262
3.89	2.531	1.758
1.847	1.697	1.103
2.538	2.841	0.931
2.909	2.843	0.841
3.661	3.512	0.878
2.937	0.63	1.233
2.306	0.191	1.501
3.426	0.427	1.257
1.87	2.651	0.486
3.173	1.476	0.751
3.418	2.628	0.649
1.282	1.314	1.723
0.999	1.097	1.629
1.972	2.398	0.947
2.256	2.452	0.906
2.743	1.808	1.999
0.723	0.661	1.254
2.465	1.9	0.828
1.456	2.436	0.343
3.811	1.797	1.476
1.05	2.448	1.836
3.616	2.082	1.9
4.017	1.515	1.038
2.702	0.806	1.242
1.787	1.734	1.205
1.05	2.206	1.007
2.539	2.015	1.208
1.445	1.771	2.395
2.172	2.155	1.003
2.179	2.544	1.135
2.243	2.652	2.309
3.014	1.94	1.128
0.99	2.846	1.198
3.778	3.07	1.706
2.804	0.915	3.282
2.413	1.491	0.853
2.461	1.832	1.363
1.363	1.393	1.159
2.085	1.239	0.973
0.858	1.819	2.75
2.958	2.496	1.296
2.133	2.996	1.328
3.044	1.487	1.718
2.078	1.931	1.849
2.527	1.496	2.056
4.09	2.461	1.626
1.669	0.985	2.744
2.524	0.922	2.157
2.721	1.716	1.45
0.526	1.581	0.789
2.489	0.677	2.726
2.424	1.285	1.359
1.993	1.56	1.492
0.764	2.828	1.885
1.787	1.383	2.335
0.916	1.577	1.876
1.37	0.456	0.868
2.312	1.428	1.456
2.639	2.198	0.643
1.136	2.034	0.649
1.675	2.403	1.005
2.297	2.767	1.047
2.444	2.167	1.157
2.378	2.318	2.195
2.136	2.41	0.692
1.98	1.401	1.752
1.661	2.436	1.987
1.337	1.394	2.104
2.004	0.897	1.265
1.437	1.356	0.464
4.466	1.102	1.933
3.065	1.345	1.352
3.501	2.997	2.669
2.823	2.583	1.622
1.546	1.553	0.891
1.111	1.823	1.5
3.822	2.345	2.143
2.465	0.853	2.171
2.027	3.484	1.864
1.998	0.142	1.427
1.112	0.142	1.45
1.881	0.229	0.371
2.576	0.285	1.505
2.46	0.318	2.551
3.41	0.427	0.872
1.515	0.427	1.228
2.952	0.445	1.373
2.14	0.46	1.454
3.722	0.46	1.068
3.681	0.464	1.776
4.619	0.465	1.097
5.115	0.486	0.921
3.613	0.486	0.878
4.097	0.498	0.844
3.741	0.502	1.524
3.558	0.514	1.003
3.682	0.515	1.452
3.139	0.519	1.863
3.677	0.526	1.932
3.103	0.526	2.567
4.437	0.589	2.059
4.104	0.661	0.929
2.607	0.667	1.322
3.39	0.667	2.138
3.094	0.685	2.174
2.666	0.685	1.203
3.279	0.706	0.127
3.051	0.714	0.127
2.645	0.714	0.142
3.686	0.732	0.142
3.175	0.75	0.18
2.207	0.75	0.18
3.778	0.761	0.27
3.898	0.768	0.27
4.167	0.774	0.318
3.716	0.774	0.318
3.469	0.778	0.324
2.563	0.788	0.324
2.528	0.807	0.343
3.367	0.815	0.343
3.969	0.835	0.371
4.359	0.84	0.371
2.856	0.855	0.371
4.13	0.862	0.371
4.698	0.873	0.39
4.192	0.878	0.39
3.337	0.897	0.39
2.531	0.903	0.39
3.079	0.931	0.407
3.197	0.933	0.407
3.353	0.955	0.412
3.078	0.955	0.412
3.666	0.96	0.412
3.624	0.967	0.412
2.487	0.967	0.464
3.978	0.971	0.464
3.513	0.985	0.544
2.969	1.003	0.544
3.491	1.044	0.548
3.136	1.047	0.548
3.811	1.065	0.561
4.184	1.068	0.561
4.081	1.075	0.605
3.943	1.075	0.605
2.983	1.085	0.636
0.519	1.085	0.636
0.526	1.096	0.643
0.548	1.103	0.643
0.587	1.107	0.649
0.661	1.11	0.649
0.67	1.147	0.661
0.778	1.156	0.661
0.778	1.158	0.667
0.778	1.168	0.667
0.835	1.189	0.677
0.861	1.194	0.677
0.89	1.21	0.689
0.893	1.215	0.689
0.915	1.215	0.714
0.919	1.221	0.714
0.947	1.221	0.788
1.003	1.227	0.788
1.02	1.243	0.798
1.048	1.243	0.798
1.063	1.249	0.804
1.106	1.265	0.804
1.118	1.269	0.816
1.147	1.284	0.816
1.176	1.29	0.816
1.259	1.303	0.816
1.29	1.31	0.833
1.307	1.316	0.833
1.344	1.327	0.84
1.382	1.328	0.84
1.465	1.333	0.85
1.539	1.339	0.85
1.548	1.344	0.857
1.578	1.345	0.857
1.597	1.359	0.862
1.632	1.364	0.862
1.692	1.365	0.872
1.693	1.369	0.872
1.699	1.37	0.89
1.7	1.39	0.89
1.758	1.392	0.893
1.764	1.393	0.893
1.77	1.402	0.897
1.817	1.403	0.897
1.847	1.408	0.905
1.85	1.412	0.905
1.863	1.42	0.91
1.864	1.424	0.91
1.885	1.434	0.915
1.958	1.439	0.915
1.979	1.444	0.967
1.983	1.446	0.967
2.042	1.449	0.969
2.106	1.458	0.969
2.106	1.461	0.973
2.12	1.48	0.973
2.176	1.481	0.979
2.227	1.502	0.979
2.24	1.507	0.998
2.259	1.516	0.998
2.292	1.524	1.008
2.305	1.529	1.008
2.329	1.539	1.009
2.338	1.546	1.009
2.354	1.564	1.01
2.398	1.575	1.01
2.427	1.577	1.02
2.435	1.578	1.02
2.457	1.586	1.027
2.469	1.588	1.027
2.473	1.597	1.065
2.474	1.599	1.065
2.481	1.62	1.068
2.509	1.632	1.068
2.515	1.633	1.077
2.534	1.634	1.077
2.543	1.647	1.077
2.543	1.656	1.077
2.556	1.662	1.085
2.567	1.681	1.085
2.585	1.69	1.093
2.619	1.706	1.093
2.672	1.717	1.095
2.691	1.725	1.095
2.707	1.726	1.128
2.737	1.738	1.128
2.761	1.752	1.131
2.785	1.76	1.131
2.804	1.771	1.133
2.831	1.781	1.133
2.833	1.787	1.136
2.841	1.791	1.136
2.846	1.792	1.175
2.893	1.809	1.175
2.899	1.816	1.181
2.91	1.826	1.181
2.928	1.843	1.186
2.963	1.852	1.186
2.966	1.863	1.205
2.969	1.87	1.205
2.98	1.874	1.222
3.024	1.908	1.222
3.027	1.91	1.228
3.041	1.914	1.228
3.066	1.916	1.239
3.083	1.92	1.239
3.085	1.923	1.285
3.103	1.943	1.285
3.128	1.946	1.286
3.151	1.952	1.286
3.164	1.952	1.303
3.165	1.993	1.303
3.224	2.005	1.303
3.258	2.007	1.303
3.302	2.013	1.31
3.315	2.018	1.31
3.326	2.022	1.329
3.333	2.036	1.329
3.354	2.046	1.334
3.356	2.054	1.334
3.357	2.055	1.365
3.36	2.058	1.365
3.364	2.064	1.412
3.371	2.069	1.412
3.378	2.07	1.414
3.38	2.071	1.414
3.38	2.078	1.414
3.397	2.083	1.414
3.468	2.094	1.424
3.471	2.099	1.424
3.473	2.1	1.426
3.476	2.105	1.426
3.49	2.113	1.451
3.49	2.119	1.451
3.501	2.122	1.52
3.506	2.127	1.52
3.509	2.151	1.53
3.537	2.152	1.53
3.549	2.153	1.54
3.552	2.16	1.54
3.554	2.173	1.548
3.561	2.2	1.548
3.588	2.206	1.555
3.601	2.208	1.555
3.605	2.218	1.577
3.607	2.227	1.577
3.613	2.23	1.588
3.616	2.236	1.588
3.625	2.24	1.6
3.638	2.264	1.6
3.638	2.266	1.6
3.651	2.267	1.6
3.671	2.271	1.602
3.68	2.274	1.602
3.686	2.278	1.608
3.698	2.278	1.608
3.719	2.296	1.632
3.73	2.302	1.632
3.768	2.307	1.636
3.779	2.332	1.636
3.785	2.349	1.64
3.825	2.355	1.64
3.858	2.357	1.668
3.859	2.372	1.668
3.871	2.372	1.694
3.876	2.373	1.694
3.882	2.39	1.695
3.886	2.411	1.695
3.888	2.419	1.698
3.897	2.422	1.698
3.919	2.438	1.705
3.933	2.459	1.705
3.964	2.485	1.717
3.99	2.489	1.717
4.006	2.495	1.738
4.022	2.504	1.738
4.027	2.508	1.739
4.032	2.511	1.739
4.079	2.524	1.752
4.089	2.53	1.752
4.091	2.538	1.767
4.178	2.542	1.767
4.184	2.559	1.804
4.189	2.62	1.804
4.22	2.62	1.813
4.23	2.622	1.813
4.235	2.622	1.86
4.245	2.639	1.86
4.284	2.646	1.882
4.311	2.649	1.882
4.321	2.683	1.895
4.473	2.711	1.895
4.478	2.713	1.899
4.59	2.714	1.899
4.595	2.726	1.919
4.614	2.736	1.919
4.628	2.746	1.925
4.695	2.803	1.925
4.756	2.811	1.932
4.841	2.824	1.932
4.86	2.843	1.978
4.903	2.846	1.978
4.933	2.873	2
5.042	2.891	2
5.142	2.897	2.042
5.542	2.923	2.042
	2.965	2.045
	2.969	2.045
	2.999	2.05
	3.016	2.05
	3.109	2.058
	3.127	2.058
	3.167	2.066
	3.242	2.066
	3.32	2.09
	3.38	2.09
	3.496	2.147
	4.499	2.147
	0.519	2.149
		2.149
		2.163
		2.163
		2.185
		2.185
		2.209
		2.209
		2.329
		2.329
		2.435
		2.435
		2.453
		2.453
		2.475
		2.475
		2.529
		2.529
		2.626
		2.626
		2.655
		2.655
		2.703
		2.703
		2.721
		2.721
		2.935
		2.935

## Sheet: 4i
WT	V9R	F440R	ΔflgKL
13.6704	26.1343	34.7625	77.5203
17.2976	35.5962	32.101	77.0434
20.0226	32.3734	39.5076	32.3734
