# Supplementary material for: The structure of the complete extracellular bacterial flagellum reveals the mechanism of flagellin incorporation
Source: Nat Microbiol. 2025 Jul 1;10(7):1741–57. doi: 10.1038/s41564-025-02037-0 (PMC12221982; doi:10.1038/s41564-025-02037-0)
Supplement: Supplementary file 14 — Statistical source data. [file 41564_2025_2037_MOESM14_ESM.xlsx]

## Sheet: 5d
	WT	ΔflgKL	Q111S	Q118S	D519S	D519R	Q111S Q118S	Q111S D519S	Q118S D519S	I44S	Q61S	L260S	I44R	L260R	I44S Q61S	I44S L260S	flgK D519S flgL I44S
	0.996865	0.112853	0.959248	0.959248	0.902821	0.600852	0.933239	0.971591	0.771307	0.855799	0.959248	1.01567	0.741477	0.658038	0.941761	0.698864	0.767045
	1.00627	0.131661	0.987461	0.978056	0.92163	0.571023	0.920455	0.980114	0.805398	0.874608	0.987461	1.05329	0.732955	0.694823	0.916193	0.715909	0.77983
	0.996865	0.149533	0.978056	0.949843	0.912226	0.609375	0.916193	0.971591	0.771307	0.884013	1.02508	1.05329	0.715909	0.682561	0.928977	0.703125	0.771307
	0.990654	0.0934579	0.962617	0.915888	0.878505	0.553707	0.903177	0.934947	0.73525	0.88785	0.962617	0.934579	0.748865	0.699721	0.907716	0.721634	0.76702
	0.981308	0.11215	0.925234	0.915888	0.859813	0.590015	0.966717	0.966717	0.785174	0.869159	0.971963	0.981308	0.76702	0.712291	0.948563	0.76702	0.789713
	1.02804	0.137214	0.971963	0.897196	0.915888	0.540091	0.92587	0.939486	0.739788	0.88785	1	0.971963	0.744327	0.695531	0.889561	0.730711	0.771558
	0.985447	0.0980114	0.960499	0.972973	0.923077	0.591133	0.965517	0.950739	0.753695	0.885655	1.11019	0.972973	0.82266	0.777614	0.8867	0.748768	0.778325
	0.991684	0.136157	0.972973	0.929314	0.966736	0.591133	0.955665	0.940887	0.763547	0.910603	1.08524	1.01663	0.812808	0.746686	0.857143	0.753695	0.778325
	1.02287	0.149773	0.991684	0.972973	0.972973	0.507389	0.788177	0.871921	0.743842	0.941788	1.1289	1.02911	0.704434	0.755523	0.916256	0.748768	0.788177
	1.0142	0.0886699	1.03125	0.963068	0.984375					0.928977	1.03125	1.0142
	0.96733	0.0886699	1.02273	0.946023	0.9375					0.920455	1.0483	1.05256
	1.01847	0.108374	1.02699	0.933239	0.96733					0.90767	1.05682	1.00142
	0.993949	0.0653951	0.953101	0.8941	0.944024					0.857791	1.0348	0.930408
	1.0121	0.0613079	0.998487	0.953101	0.939486					0.848714	1.0711	0.980333
	0.993949	0.0817439	1.00303	0.912254	0.95764					0.835098	1.0348	0.953101
	0.985222	0.0796089	0.921182	0.906404	0.91133					0.891626	1.08374	1.02956
	0.970443	0.0879888	0.891626	0.901478	0.91133					0.871921	1.05419	0.990148
	1.04433	0.129888	0.807882	0.827586	0.82266					0.891626	0.906404	1.0197
	1.00545	0.106038										0.911444
	0.993188	0.0972018										0.915531
	1.00136	0.0662739										0.940055
	0.988827											0.946927
	1.01397											0.930168
	0.997207											0.921788
	0.980854											0.954345
	0.998527											0.954345
	1.02062											0.976436
P value		<.001	0.005	<.001	<.001	<.001	<.001	<.001	<.001	<.001	<.001	0.047	<.001	<.001	<.001	<.001	<.001

## Sheet: 5e
all data					means of each replicate
no shearing		40x shearing
WT	I44S L260S	WT	I44S L260S		WT	I44S L260S	WT	I44S L260S
3	3	0	0		4.5	4.25592	3.66047	2.30952
7	6	2	4		4.58296	5.25	3.42029	2.81013
10	6	7	3		3.58824	3.06863	2.6	1.72845
8	5	2	3
3	6	2	2
5	5	2	2
5	3	4	1
5	9	4	3
3	10	3	1
5	2	5	1
9	7	5	1
4	6	5	2
6	6	4	2
4	7	2	2
9	4	2	0
6	5	3	1
5	4	2	1
4	4	2	3
0	5	4	0
5	6	4	1
4	5	2	4
4	7	3	3
3	4	1	2
4	4	2	3
5	7	6	2
5	6	4	4
2	4	3	2
0	4	4	2
1	3	3	2
3	3	6	3
0	4	5	3
0	5	3	6
7	3	6	3
8	3	6	2
3	3	5	1
6	4	5	3
4	4	3	5
7	3	7	1
3	4	4	3
3	4	4	1
4	5	7	2
4	4	4	2
3	3	5	4
5	1	3	5
6	7	5	1
6	3	4	2
5	4	8	4
4	5	6	7
3	2	4	4
5	4	4	0
6	3	4	5
6	4	3	2
5	6	0	3
7	5	1	5
6	4	5	3
2	3	3	0
5	5	6	1
0	4	2	1
5	4	5	1
1	4	4	2
0	4	3	3
0	6	9	4
8	5	3	3
6	5	4	1
4	3	3	2
4	8	3	2
3	0	4	3
4	3	6	7
5	4	2	4
4	6	3	3
4	3	5	1
5	1	3	2
4	5	5	0
5	3	4	2
3	4	6	0
5	6	6	2
4	4	5	2
5	5	4	0
0	3	4	4
0	4	0	2
5	4	0	3
4	3	5	3
5	6	2	1
5	5	4	2
2	5	4	4
8	3	3	2
4	1	3	3
6	4	5	1
5	6	2	0
6	5	2	1
4	7	4	2
8	4	7	2
4	3	5	6
5	1	6	2
6	2	3	1
6	4	3	6
2	7	5	4
4	5	2	2
0	6	5	3
7	2	4	3
6	3	4	0
4	4	6	3
8	3	1	3
5	3	5	1
6	4	4	1
8	9	3	4
6	5	2	5
7	4	5	2
10	5	5	2
8	4	2	4
9	4	2	3
6	0	4	2
6	5	4	1
9	9	6	1
2	6	4	1
5	7	3	2
5	5	8	2
6	6	5	4
6	9	6	4
7	5	0	2
6	3	3	3
3	3	4	2
5	4	5	3
6	5	4	4
2	6	3	6
3	2	2	5
5	5	7	5
7	4	4	4
5	6	4	3
5	5	0	2
4	4	0	1
3	4	6	2
0	5	2	2
3	7	5	1
5	4	3	2
6	2	4	3
0	3	4	1
3	2	2	2
4	5	2	3
5	8	6	1
4	4	3	0
5	6	3	3
5	0	3	0
6	3	4	0
3	3	4	2
9	1	5	3
1	1	5	2
7	1	1	3
5	0	2	4
8	3	3	1
7	3	4	1
4	7	5	2
9	3	3	1
4	4	8	1
2	10	4	4
6	5	6	3
3	1	1	2
4	6	1	0
2	5	7	4
6	5	2	3
5	4	6	4
3	5	3	2
6	3	5	1
4	5	3	0
5	5	4	2
4	5	4	1
4	3	6	1
1	6	5	2
5	5	0	0
3	0	7	2
5	6	0	3
6	4	3	2
6	7	2	4
3	7	2	3
6	3	3	5
6	3	3	2
5	5	3	1
0	4	1	4
4	3	2	5
4	3	3	3
3	8	2	1
4	4	0	1
4	5	4	2
4	4	6	1
1	4	3	3
4	4	5	3
3	3	2	5
2	4	2	2
4	0	5	4
5	0	2	3
4	0	4	2
3	3	4	2
6	5	2	2
6	5	1	2
7	2	2	4
4	2	1	3
4	3	9	2
4	4	5	5
3	4	2	5
4	4	3	3
5	1	4	0
3	7	2	1
2	6	1	2
0	5	1	4
7	3	4	1
2	4	2	3
4	0	3	2
7	7	5	4
4	6	3	0
2	4	8	0
10	5	4	2
7	10	3	0
9	5	2	3
8	0	5	4
7	5	3	2
8	4	1	3
5	9	3	3
3	8	2	2
3	6	2	3
6	10	2	4
0	8	5	1
3	5	5	1
2	4	8	2
6	3	3	3
7	4	7	2
7	2	7	5
8	2	1	0
7	4	6	1
5	5	3	1
4	6	2	2
0	3	4	1
4	5	5	2
7	6	3	0
4	6	3	2
2	3	4	1
9	4	3	3
0	5	0	2
3	3	1	1
3	7	1	5
4	5	3	0
2	6	4	1
3	9	5	2
1	6	7	2
2	5	1	4
3	2	0	2
6	5	4	1
2	5	5	1
4	8	3	0
3	9	4	2
1	8	3	4
0	7	3	1
0	2	4	1
6	2	8	4
3	3	5	3
3	3	3	4
1	8	3	2
3	6	3	3
2	7	0	0
5	6	5	0
5	5	2	0
7	7	2	1
2	9	5	1
4	6	3	2
4	9	1	2
6	5	3	3
7	5	0	3
7	8	4	3
2	9	1	3
6	3	3	3
5	4	4	3
5	3	2	4
5	5	1	4
7	8	3	4
5	6	4	3
4	4	2	5
5	6	4	5
2	6	3	4
3	8	4	5
10	7	3	2
6	3	4	3
9	5	4	2
6	7	4	3
8	6	5	1
0	1	4	0
1	4	5	6
7	7	3	7
2	6	4	3
5	4	2	4
9	10	2	4
7	5	3	4
6	8	3	3
5	9	4	4
1	1	2	0
0	2	5	3
2	2	2	3
4	2	2	1
5	2	2	3
0	2	4	3
3	4	3	4
2	4	1	1
3	4	5	2
8	5	4	4
4	4	1	1
6	9	3	3
7	5	5	1
5	8	3	2
5	9	3	2
7	9	1	4
7	3	3	4
10	4	4	1
4	3	4	2
6	5	2	5
9	3	5	1
4	9	2	4
4	5	6	4
7	4	5	3
9	7	3	4
4	1	4	4
6	6	5	5
5	7	5	4
3	4	4	4
5	9	3	4
2	10	6	3
5	4	6	1
5	4	4	3
10	8	5	5
8	4	3	3
5	9	2	3
5	6	0	3
2	3	1	4
5	6	2	1
3	6	5	3
4	8	5	2
8	6	3	3
1	4	4	2
9	1	4	4
8	6	4	2
3	5	4	2
4	4	5	2
7	7	6	2
3	5	6	4
7	2	2	3
1	7	5	3
6	7	2	3
5	8	5	2
4	8	2	3
5	8	2	3
6	8	4	2
7	6	4	0
3	5	5	1
4	5	3	2
1	9	3	3
2	6	3	1
5	6	5	3
3	9	4	7
3	4	4	6
5	4	5	5
0	1	3	0
4	1	8	1
4	5	3	1
7	7	5	4
7	6	2	2
4	7	3	2
5	6	1	3
6	5	3	2
4	1	2	2
0	3	3	3
3	4	5	3
6	3	6	3
7	4	8	3
5	5	5	4
7	6	3	6
6	4	3	1
6	6	4	4
1	5	4	3
2	4	0	2
1	3	3	2
4	6	1	2
5	6	3	5
5	4	2	3
4	2	3	1
7	5	7	1
3	2	0	6
2	3	1	0
2	6	3	1
3	4	6	5
3	6	3	3
0	5	3	4
6	8	4	3
4	4	8	3
4	4	5	2
3	5	4	6
7	1	5	7
5	6	2	1
5	4	2	3
7	5	0	1
9	3	2	4
10	8	4	3
4	7	4	6
3	5	1	5
5	10	3	3
0	2	3	4
1	4	1	5
2	3	2	0
4	6	7	0
4	3	6	0
7	4	1	1
4	8	2	1
5	5	3	1
8	5	2	2
7	4	4	2
6	5	4	2
4	6	1	2
2	2	4	3
5	4	4	3
0	5	1	3
4	4	5	3
5	3	3	3
7	4	3	4
8	10	4	4
4	4	4	4
5	10	5	0
7	5	0	4
3	9	1	5
5	6	1	2
7	9	1	4
5	5	1	2
1	4	4	3
0	8	2	5
0	1	2	1
2	8	6	0
3	2	4	2
5	3	5	3
10	4	4	5
6	4	4	3
5	1	0	4
4	0	1	7
9	0	0	6
2	0	2	1
4	2	2	2
3	1	1	1
4	3	3	2
5	5	3	3
6	7	0	2
7	3	3	3
0	2	5	3
4	4	3	2
2	3	3	1
3	5	4	3
1	6	3	4
2	1	3	3
2	6	3	4
3	3	5	6
3	1	0	2
3	3	1	2
5	3	1	2
6	4	8	1
3	4	1	3
5	0	1	2
5	0	3	1
5	2	1	1
4	3	1	2
9	3	2	1
3	4	3	3
2	3	3	4
3	5	3	6
2	5	1	5
4	3	3	4
1	3	5	3
2	4	1	4
5	7	3	2
8	2	5	2
4	1	3	5
2	4	3	0
4	4	3	0
4	3	2	0
0	2	2	2
3	7	2	2
1	3	1	2
1	4	1	2
4	4	2	2
4	0	3	1
2	0	4	3
8	1	1	3
3	1	2	2
4	1	6	5
4	4	3	4
0	4	4	2
3	4	4	3
3	2	1	1
2	5	2	5
5	1	3	4
4	3	4	3
4	5	3	4
4	8	4	0
3	1	5	0
0	3	0	0
0	5	3	0
1	4	3	0
1	4	5	2
1	8	3	3
3	0	2	2
10	0	2	1
4	1	3	4
1	1	6	1
3	1	1	2
4	2	3	1
7	2	4	4
10	1	4	3
7	2	1	4
8	3	0	4
4	5	3	1
6	3	2	3
5	2	1	3
0	3	1	3
3	4	1	1
4	6	0	0
4	5	4	0
4	4	1	0
5	8	4	2
4	3	4	2
2	2	3	2
4	1	3	1
2	1	1	0
1	1	2	2
3	4	0	2
0	4	3	1
3	3	1	2
7	5	2	2
4	5	4	1
4	3	3	3
4	2	5	5
8	2	7	0
1	5	2	1
0	5	1	4
3	4	0	4
10	1	3	0
1	0	0	1
2	5	4	0
4	6	3	1
3	5	4	2
4	6	5	1
3	5	4	1
3	7	3	3
3	1	3	3
3	1	3	1
4	4	2	3
2	4	4	2
5	1	3	2
1	3	2	4
3	2	2	3
2	3	3	2
3	3	2	6
4	3	4	3
4	2	3	3
2	2	4	0
1	1	2	0
1	0	2	0
0	8	4	0
3	4	0	1
3	1	1	1
2	0	1	1
8	2	4	2
4	2	4	1
5	3	3	3
7	2	2	2
8	9	1	2
2	6	2	4
6	3	1	3
4	1	3	2
0	6	2	2
3	7	1	3
5	6	5	1
4	4	5	2
5	4	4	4
9	3	4	2
5	6	2	0
4	5	1	1
3	5	1	1
3	1	0	2
4	3	3	1
4	3	2	3
2	6	5	2
3	3	2	2
2	2	3	2
3	2	4	2
4	3	6	2
7	4	0	1
5	0	3	2
3	0	4	3
4	3	4	1
5	4	5	4
6	5	3	4
4	3	2	2
3	4	2	2
3	2	1	1
1	5	1	1
2	1	1	3
3	2	5	2
5	0	3	2
3	0	2	3
6	0	1	2
1	3	4	4
3	2	4	3
3	6	3	0
0	0	2	1
2	0	1	3
3	0	5	3
0	0	4	2
0	2	3	1
6	1	1	3
5	3	0	3
6	3	2	1
5	2	1	2
3	5	2	1
4	3	2	1
6	1	5	1
4	0	2	1
4	10	2	1
2	3	0	2
3	5	1	1
3	4	5	3
10	6	4	3
3	4	3	2
3	5	0	4
3	0	2	3
0	1	3	4
3	4	1	3
4	2	1	1
5	2	0	1
3	4	1	0
	5	1	1
	2	2	2
	1	1	1
	6	5	1
	5	5	2
	2	4	1
	0	4	1
	6	2	1
		3	3
		2	1
		1	2
		2	1
		4	1
		3	1
		6	1
		2	2
		2	1
		4	0
		1	0
		1	2
		1	0
		4	3
		4	4
		3	3
		3	1
		3	2
		3	1
		4	4
		3	3
		4	0
		4	2
			3
			2
			1
			2
			3
			0
			1
			1
			2
			2
			2
			3
			0
			0
			0
			0
			1
			1
			1
			1
			1
			1
			5
			0
			0
			2
			2
			3
			2
			3
			0
			0
			0
			0
			0
			4
			1
			2
			1
			2
			2
			3
			1
			2
			2
			0
			1
			2
			2
			0
			1
			1
			2
			1
			1
			1
			0
			0
			2
			2
			3
			2
			3
			2
