# Supplementary material for: The structure of the complete extracellular bacterial flagellum reveals the mechanism of flagellin incorporation
Source: Nat Microbiol. 2025 Jul 1;10(7):1741–57. doi: 10.1038/s41564-025-02037-0 (PMC12221982; doi:10.1038/s41564-025-02037-0)
Supplement: Supplementary file 15 — Statistical source data. [file 41564_2025_2037_MOESM15_ESM.xlsx]

## Sheet: ed.1e
WT	PtetA-fliC (- AnTc)	PtetA-fliC (+30 min AnTc)	PtetA-fliC (+120 min AnTc)
40.7792	6.16441	5.83892	6.49358
31.5397	5.72769	7.99764	7.44694
34.0506	5.60896	6.76773	6.5164
32.3259	6.03283	8.14313	7.40935
37.0525	5.54609	6.10305	6.99223
30.6319	6.28192	5.37772	7.73928
36.0532	6.30808	6.50631	5.70061
33.5985	5.92713	8.96347	7.87803
31.7484	6.20208	7.43382	7.46994
28.2006	7.41346	6.96159	6.65178
29.4157	6.1384	5.84307	7.67591
32.1748	5.64452	6.3345	7.98396
33.4716	6.34714	7.15452	8.92751
38.6528	6.32761	6.1151	6.9857
36.7606	5.88961	6.14745	7.03468
37.4958	7.21072	5.98316	7.50999
32.1902	5.92264	5.34093	5.94774
32.3243	7.13968	6.70127	7.82931
34.8804	6.34587	6.36948	7.10229
32.4653	6.02492	6.17651	7.215
36.7079	6.58268	7.15366	8.35257
33.6326	6.55823	5.66828	7.5736
36.4403	6.43253	7.49647	6.27448
34.2742	6.2271	7.09613	7.9909
33.5771	6.83044	9.18075	6.70491
30.7053	6.83435	6.37275	6.58571
31.802	6.18699	5.92255	6.33449
35.0606	6.94595	5.35801	6.63623
36.5341	6.55217	6.62763	6.74277
40.188	6.41836	6.22445	6.98864
39.4831	6.41523	10.9415	7.45862
36.2251	6.41163	6.42862	6.59844
31.7732	6.87529	6.01428	6.7884
37.2271	6.3053	6.05438	6.355
36.2328	6.30476	8.45708	8.51103
31.659	7.05253	6.19167	6.29546
36.8838	7.44167	7.58821	6.85619
41.1867	7.28815	6.63407	7.00224
30.981	7.11866	5.94882	6.79822
36.0357	7.25173	6.02153	7.06779
36.293	7.06781	5.8685	7.01685
37.6244	6.70665	7.03188	7.11025
32.8848	6.6088	7.16851	7.10177
36.5031	7.46892	6.68578	7.14441
35.2522	5.74694	6.63982	9.54517
33.7009	7.09271	6.55479	6.36866
34.6104	6.32088	5.82784	7.75457
35.8791	5.96667	6.9053	7.78048
35.7755	7.65827	6.15858	7.8805
33.1413	6.11161	5.93489	8.22453
34.5847	5.82336	7.14002	6.58316
32.5634	6.33199	6.07041	8.58323
34.3472	7.64751	5.86033	7.09826
38.1565	6.61143	8.00721	6.91049
36.2347	6.31193	6.00182	6.13665
36.0896	7.04032	5.68129	7.63534
31.3141	6.10661	6.66431	6.66147
37.2341	6.9901	5.95022	6.73298
35.5029	6.07879	8.71153	6.69732
36.5339	6.72155	5.01537	7.21967
37.0794	6.25442	5.86207	6.44355
34.209	6.89962	6.34802	6.9283
38.5627	6.48839	6.35578	9.12114
35.0285	6.46703	5.90701	6.73881
35.4411	7.63975	4.97119	6.66203
34.2536	6.68786	6.10379	6.18297
29.6666	6.50805	5.7173	7.07705
36.0494	6.12013	7.13899	9.34182
36.4418	6.75007	6.32303	9.53471
36.7307	7.24432	5.06015	6.46409
35.634	6.9444	10.4909	6.8438
36.0706	6.38495	6.17568	7.14559
32.5985	6.42485	7.61112	7.54948
42.614	6.90397	8.05371	7.21475
35.0083	7.63738	6.42536	6.7109
35.0596	6.95407	5.71328	6.208
33.7434	7.16832	6.48898	6.71256
33.1051	6.38542	6.49839	7.67552
33.8036	7.12001	6.4489	7.69143
41.2358	7.35818	5.47138	7.269
37.4245	6.93211	6.05985	6.6148
31.4087	6.12835	6.32418	7.6365
31.8186	6.37965	6.99185	6.49147
33	4.93763	6.02504	6.70723
32.7535	7.32522	6.50712	6.7708
36.2839	7.32904	6.39835	7.42116
36.6336	5.00918	6.25827	6.78712
36.8044	6.72584	7.39835	5.7906
30.425	7.58934	7.48193	6.65152
35.8343	6.4584	6.32756	7.32154
34.4126	6.64785	6.15347	6.20749
32.7004	6.45606	7.14392	6.19131
39.3208	6.97509	5.39163	6.45362
35.0956	6.5608	6.99673	7.29533
35.1379	6.83125	5.258	10.1754
30.8989	6.44269	6.23694	8.19078
32.0402	7.12411	5.40593	7.82067
35.2281	7.76247	7.99078	7.38601
34.4816	6.53239	7.10135	7.28714
29.1479	7.84706	6.47837	6.83417
33.0202	5.81145	6.50471	6.49982
31.2468	6.07572	7.24671	7.89718
33.712	7.57144	5.92241	6.83842
30.4468	7.02505	7.73413	6.61964
35.5699	6.73424	5.89275	7.82216
33.2937	7.42559	6.78048	7.27288
32.1534	7.02395	11.0304	8.34562
25.867	13.8198	6.80348	7.89625
38.1405	6.62668	5.92588	6.82786
32.3321	6.30629	6.82248	6.25779
36.1009	6.59908	5.30313	7.82411
36.226	7.01311	5.7049	7.52044
33.7838	6.10549	7.20988	7.35761
31.0881	7.07766	6.30761	7.00662
33.1012	5.13867	6.89632	7.09786
32.2746	6.32988	5.54909	6.76582
32.4814	7.92989	5.62052	6.87988
35.4546	6.15798	7.2965	6.74401
35.0416	6.182	6.0171	7.01723
33.5065	7.21826	6.04964	6.86917
36.3965	6.1091	7.31851	6.63493
33.9304	7.32747	6.41613	7.37151
35.1864	6.65423	6.01016	6.13609
32.7475	6.8941	5.81422	7.16912
32.9861	5.64054	6.92673	6.83815
37.5071	8.14088	7.99791	6.5961
31.9671	6.73047	6.26198	6.99875
31.7034	6.77582	7.76455	7.10407
30.5759	6.77409	6.91998	7.29036
36.9341	7.59061	6.11724	7.82812
38.0154	6.81635	7.12932	7.33811
31.4067	6.09052	6.50466	7.95988
34.0439	6.13882	6.12653	6.98263
32.1118	6.47951	5.29351	7.3237
34.1916	6.57517	5.9196	4.89451
35.5631	6.06146	6.27224	8.17449
39.7106	7.17733	6.3273	6.9297
32.176	8.12324	7.06113	7.53923
34.0894	4.89105	6.79962	6.94978
35.5318	6.44806	5.44928	8.57671
36.8162	6.63654	6.09141	6.88777
36.4709	6.39189	6.78324	9.03301
39.1003	6.5291	6.63523	5.80052
34.1063	6.97084	5.86261	7.87227
36.8127	6.87446	6.96436	7.86031
36.5187	6.69361	5.8602	8.47288
36.4384	6.84735	7.85637	7.25136
33.5692	6.71478	5.01042	5.69721
37.3941	6.56274	6.118	7.41928
29.5049	6.57939	7.07394	7.62967
33.3369	6.31926	6.63137	6.27614
37.3591	6.56012	7.49536	7.47601
40.4113	7.74078	6.41995	7.21509
36.066	7.30333	5.988	7.04956
36.6697	6.20893	4.4441	6.60072
35.8308	6.38587	7.24139	8.93211
29.4171	7.99262	7.23815	8.54739
32.1574	5.99906	6.91093	7.698
35.752	6.60974	7.32152	6.61764
34.2493	6.55377	8.37778	6.7461
35.273	6.27686	5.37592	7.3203
33.7853	6.5371	6.18555	7.22157
34.836	5.71832	6.12286	6.83412
33.8863	5.07574	6.33566	7.59101
35.5224	5.93527	7.07275	7.13511
37.5959	6.23481	7.0817	7.4853
33.2197	6.4067	4.81396	5.6171
37.0091	6.33386	7.24465	6.76594
33.5168	7.18773	7.01924	6.75227
36.4021	7.31867	6.07605	6.80173
30.1601	7.92296	6.60299	7.1692
30.5261	5.98645	5.73377	7.25609
34.1575	7.01833	6.22374	7.30549
36.3903	7.00177	10.3914	7.09738
38.0201	6.35316	5.84011	5.91303
35.1764	7.36881	6.5781	5.7192
36.2428	6.65477	5.96694	6.92915
31.9506	6.81185	6.1352	7.91268
32.2671	7.22243	6.96742	6.9608
35.0554	6.61762	5.25234	7.13381
32.2666	6.82877	8.23271	5.98813
34.7372	7.05734	5.73071	6.06008
28.9761	7.12971	7.29391	7.56734
37.5179	6.36057	7.5055	6.80931
34.7223	6.52257	6.14191	7.09248
35.0103	6.36967	6.1342	6.34023
29.7003	6.63602	5.94939	5.89223
29.3795	7.66746	5.96862	7.08675
38.4476	6.79455	6.16607	5.94081
36.0701	7.57168	6.59699	6.83397
33.5219	6.7808	5.88005	6.83768
31.2807	8.65112	7.12202	7.07852
35.3539	6.6438	6.65862	6.83426
33.8315	7.48714	5.36663	7.08429
31.7848	6.13437	6.65917	7.49813
34.5164	5.76968	6.13696	5.89249
35.55	6.72647	6.85867	6.83709
37.9735	6.27344	5.39117	6.82865
35.448	6.84144	6.70141	7.23992
35.6489	7.81903	6.98596	6.49291
32.4284	5.65994	7.67174	6.99994
33.0909	6.92449	5.72287	6.24978
34.361	6.89519	6.73785	6.2194
30.2639	6.77058	5.55728	7.82361
38.5169	6.81728	6.1113	6.80914
33.2607	5.72702	6.01728	7.40615
31.8632	6.51617	7.67748	7.10892
33.7441	9.26204	7.11493	6.7116
33.6918	6.80512	6.30698	7.01666
35.6681	7.52971	6.39468	6.23595
36.3252	8.52847	5.57931	6.19684
38.831	6.72103	7.1111	7.32507
41.4591	6.78493	6.00129	7.77873
30.8981	15.8827	5.85575	6.92892
35.5122	7.29019	6.99161	6.37418
22.702	6.43608	6.52435	7.74637
31.8894	6.21929	6.36803	5.55815
34.2575	7.07691	5.77562	7.71208
30.9104	6.66987	5.77033	6.55818
35.0637	6.39254	6.15277	7.73446
33.7476	6.49796	6.67671	7.1525
33.3972	6.98377	6.30429	6.85468
35.0186	5.93861	6.33393	6.65657
34.8222	6.95314	5.91885	7.23189
38.0336	6.40498	6.5648	7.68951
34.9219	6.22578	8.13909	8.17689
37.2262	6.50638	6.22946	6.89934
35.1529	6.35619	5.63658	7.44974
34.3663	6.93864	6.57991	7.02018
36.0824	6.71422	9.6328	7.38908
37.8047	6.77395	6.61962	5.88197
32.7562	7.60352	5.47651	6.1111
31.1267	8.06161	5.79001	6.95954
34.275	6.67502	6.37892	6.74072
32.7524	7.44938	5.67121	7.37118
36.4665	6.45552	6.9046	6.81018
34.5804	8.0342	5.85729	6.61527
33.944	6.55449	5.75378	5.93744
37.9842	6.22137	6.96247	6.95958
35.2911	7.31197	7.12154	7.03732
30.1915	6.97848	6.04714	7.01387
34.0614	6.50313	5.82949	7.74479
41.1412	6.86781	6.81561	7.0232
33.0834	6.20174	6.55111	6.96566
33.3737	6.35366	8.13469	7.2036
37.9428	6.09773	6.03565	6.87655
41.5875	6.86333	7.82013	7.99973
32.2446	8.70609	6.39315	6.57041
32.2352	7.49576	6.36289	7.45319
28.7223	6.7626	7.01815	7.67964
35.5263	7.26223	6.59395	7.19888
31.0535	7.25928	5.99373	7.62185
32.9171	6.47625	6.60415	8.52233
34.1413	7.55023	5.35664	6.92748
31.6084	7.16292	6.9713	6.78013
35.6275	6.13113	5.69544	6.64783
32.4171	4.22873	7.60409	6.74794
38.1903	7.93619	8.26856	6.29215
31.6393	6.93264	5.92656	7.79904
30.2122	8.24077	6.7641	7.27112
27.2293	6.57045	6.78074	6.07067
36.2387	6.98101	6.16972	7.62573
29.3054	6.27213	6.09751	6.40075
32.2976	7.66738	7.27021	7.67094
31.4585	6.7609	4.89042	6.63386
34.1184	7.97697	6.06208	6.62524
34.5236	7.57817	6.0771	7.19758
25.9928	6.11136	6.67124	7.66722
37.24	6.6223	6.96317	6.84564
32.5795	6.12891	6.34367	7.02668
36.617	6.52911	6.29953	7.02231
36.0945	7.16758	6.56296	6.50772
32.8338	8.07485	3.87614	6.92704
34.4119	6.85678	7.23126	6.22279
33.2054	5.75551	6.61762	7.26615
34.3778	7.89037	6.24121	6.70718
30.5676	10.0167	4.96416	6.27754
35.7415	6.95516	7.69826	6.12226
35.0657	6.8626	6.48876	7.20842
35.6817	7.18046	5.89553	7.18699
32.844	6.7585	6.61446	6.57145
37.7172	6.29543	6.44057	7.23341
38.8752	6.472	8.77294	8.11638
29.2432	7.69548	7.58219	9.09325
34.657	6.85891	6.57524	6.85607
33.6812	5.98481	6.48783	7.66583
30.5051	7.26707	5.87789	8.15742
37.7395	6.29836	9.03037	6.826
39.8056	6.55352	6.37689	6.362
35.4257	6.7628	6.51686	7.16858
35.6787	5.42376	12.0084	7.44329
35.0361	5.76384	7.10115	7.38053
34.4317	6.22671	6.1869	6.37474
36.1712	6.27129	6.25463	7.70601
32.7012	6.49781	5.85488	7.13156
38.7501	6.63536	6.23738	7.43303
34.4185	6.31408	6.40515	7.83419
31.7208	6.41754	8.60006	7.41119
34.0736	5.53914	6.59504	8.90905
35.6498	6.70476	7.02271	6.34139
39.4717	5.95936	6.44061	7.05574
33.1641	7.22561	6.58191	7.30558
32.0545	7.10951	5.84962	7.29785
34.356	6.81563	9.03939	5.60972
32.3454	6.81568	6.86538	6.59666
34.7122	6.75091	5.92787	6.78671
29.8547	6.90722	7.79761	7.20692
35.0908	5.54657	10.7099	9.01849
32.6209	6.87799	5.44243	8.72231
37.7055	7.34047	5.55267	7.03175
35.4265	6.13612	5.12717	7.58111
33.4184	7.42608	7.26665	5.84763
35.9219	7.14015	12.6182	6.72063
36.3945	6.68444	6.29627	6.56524
32.5557	6.74329	5.55251	7.50987
34.8137	7.15095	6.47298	7.10322
37.5366	6.74094	7.58577	6.12107
35.531	6.08095	6.13958	7.54941
34.4919	7.23138	7.50068	8.09455
34.4134	6.51121	4.95676	6.62159
34.1539	6.064	6.61554	7.43903
32.0261	6.54633	10.4923	7.2304
31.2784	6.06508	5.94462	6.49985
35.7625	6.10089	5.86091	7.4609
32.2243	6.62982	6.49965	6.50866
35.4377	8.8766	6.54028	6.57706
31.233	7.44714	5.7661	6.11809
38.0242	6.22102	5.47033	7.23277
35.9524	7.37057	5.94122	6.94175
28.8925	7.1139	10.2267	7.47725
33.1485	6.74603	5.91129	7.0821
34.139	7.00889	6.51247	6.92
35.3536	7.0374	6.3709	6.45583
32.1548	6.7188	6.39362	6.93747
33.8399	6.721	6.27565	7.35562
30.8333	6.75859	6.26225	6.93575
38.1372	7.42639	7.85627	6.71789
38.0775	6.30681	8.6484	6.18443
31.6907	6.56492	6.65822	7.51955
31.3261	6.96009	6.84808	8.64403
36.4242	6.86587	6.2336	7.36952
33.3544	6.99975	6.18259	7.60469
34.0892	6.04336	6.58169	6.98429
32.0358	6.41484	6.37171	7.4208
36.4821	7.09016	7.76742	7.79102
34.0444	5.74747	6.68422	5.95879
37.5036	6.41707	5.91941	7.24207
33.4393	7.55709	8.56332	6.82086
35.4265	6.15466	5.75651	7.29524
32.9679	7.55806	6.92853	7.17169
31.9032	6.42991	6.04101	7.37877
42.9686	5.99139	6.24571	8.0234
38.3636	6.8505	7.28815	6.57738
34.2914	7.84175	6.80618	8.15806
29.3995	6.32125	6.20902	6.51611
37.889	7.05358	6.42031	7.43636
27.2246	7.11866	5.40204	6.8913
34.364	6.45497	8.46178	7.48234
36.9612	7.72861	5.62806	6.5926
37.2612	7.7146	6.90631	4.96103
36.7852	7.04264	7.60874	7.43888
34.5477	7.40027	7.7129	6.9074
34.1661	7.38132	6.39131	6.99642
37.5488	6.67391	6.77307	7.45521
37.9597	6.0405	6.95674	7.93944
32.9445	6.51032	8.17913	7.57332
38.2423	6.87492	9.18978	7.5527
33.2544	5.44645	5.89173	7.18187
38.7978	5.71105	4.81154	7.2352
34.9016	5.58443	6.93121	6.15906
35.6846	6.0069	6.2101	6.02989
33.5385	9.35633	6.74631	7.38948
34.1083	5.84515	7.14295	6.49266
37.4762	6.88745	5.72029	8.66504
34.7574	6.24389	4.91854	7.1793
32.6999	7.0389	5.7591	8.2802
34.3904	7.20877	6.47868	8.62783
34.2196	6.35397	6.165	11.7727
35.4391	6.74275	5.87112	7.16951
33.9622	7.58215	5.75505	6.97533
33.611	8.35611	6.55205	7.2999
30.677	7.18088	12.928	7.3009
36.5006	6.86343	6.15141	6.86956
41.8874	6.58605	9.71013	6.56269
38.0778	7.59829	6.73825	7.15148
33.6771	6.99256	5.29378	6.56834
33.5205	6.3414	6.38005	6.93746
37.227	6.1932	5.71894	6.09068
32.13	6.26015	6.37319	7.45491
39.6822	6.70081	6.19442	7.1888
36.4179	7.32941	8.60559	7.22129
34.9376	6.34137	7.22776	7.41045
36.9918	6.27066	7.44553	7.53113
35.7191	7.22138	7.56236	7.95918
31.1004	6.9948	6.6962	6.26647
32.4053	6.35297	7.2838	6.78634
31.9539	7.88615	10.1909	6.44004
36.55	11.5534	6.52771	7.22147
33.3278	7.2475	6.78171	8.68833
35.5624	6.35587	5.68362	7.2994
33.5653	7.64252	6.48995	8.01709
27.5831	8.76809	5.8105	6.58939
36.5179	5.97232	6.76504	7.32698
30.631	6.15062	6.93431	6.61674
34.0192	6.4709	8.16662	6.6386
36.1575	7.2109	5.31042	7.52278
34.2266	6.29809	5.44262	6.78085
33.8672	7.3335	6.26728	6.67046
34.6514	6.41543	6.73817	6.30232
31.6052	8.14399	6.78324	7.05078
34.07	8.23934	6.52815	8.08603
33.8367	5.94197	6.28637	8.09515
34.2404	6.70912	6.40899	7.32503
34.6825	6.18486	7.16182	8.705
35.1885	6.88004	6.36153	7.16285
33.9452	6.27758	5.11992	7.44229
33.1856	6.71456	6.40267	7.05955
35.0765	6.42639	6.00148	7.39766
35.6852	6.38122	7.59028	6.30805
29.1386	7.11211	5.9544	7.65888
34.4753	6.45448	6.72611	5.87123
29.8996	6.83331	7.58852	5.93471
29.0828	6.45281	6.87463	7.45874
36.5275	6.10678	6.09134	8.10878
33.1625	7.16565	6.05073	6.33571
33.5804	6.34891	6.32562	7.09232
36.1518	6.17863	5.89534	6.90576
32.89	5.77443	5.969	6.20783
36.3703	6.34551	6.47316	6.64347
34.025	7.15991	7.10819	8.29238
35.5007	5.49115	7.24019	7.44707
36.3186	6.8463	6.63897	7.11655
34.0018	7.22483	5.78617	7.68751
30.2029	8.11946	6.78089	6.83233
31.1057	6.27726	6.88253	7.0678
30.4719	7.24211	6.23689	7.20591
37.8725	7.53007	5.92488	6.32851
35.6478	8.64959	5.9003	5.3858
33.2217	5.62436	5.23815	6.26065
34.1593	7.07626	6.85095	6.50078
36.8276	6.13081	6.3891	6.15428
30.5493	6.46055	7.2476	6.69675
33.7028	6.51874	6.62016	6.60909
36.5996	7.23313	5.60629	6.60418
37.9434	7.08287	7.69123	9.41176
28.1744	16.9437	6.24875	6.74699
38.2177	8.37252	7.23819	12.2209
31.0997	6.34159	7.14872	6.87632
33.8003	6.37144	7.18189	7.4273
29.629	6.58088	6.87963	7.52463
33.0771	7.29618	6.32723	8.92628
31.645	6.02602	5.72648	6.76087
31.9826	7.19592	6.4251	7.06429
31.7005	6.48108	6.92036	7.2601
43.1579	6.72982	5.41632	7.67613
34.3151	6.98487	6.70388	7.00702
35.3531	6.59884	6.05622	6.14081
35.8192	6.28614	7.21806	7.54952
34.5853	6.81987	6.2032	7.70247
34.6996	6.28341	6.21455	7.83249
33.5116	7.47582	5.39232	6.88198
33.8912	5.70216	6.17946	7.12692
33.7389	6.42465	6.96774	7.01601
32.7608	7.33722	7.81648	6.96533
24.9531	6.93766	5.70321	6.85345
29.2436	6.22496	7.49349	5.78691
29.1467	6.75696	6.35777	7.5917
36.6453	8.53162	5.92557	7.48366
31.6797	6.41372	6.08864	7.36939
33.9111	6.38912	5.85351	7.03094
30.6575	8.33927	6.02634	10.4978
31.9826	6.4096	6.15457	7.7215
35.3236	6.05936	6.63386	8.87848
34.0618	9.36265	6.77571	6.24424
38.8682	7.72501	6.42593	9.0757
34.3295	7.22627	8.60513	7.31025
30.1684	7.11171	5.91325	7.27406
34.1926	6.66587	8.39854	6.43114
37.6301	7.20556	7.10676	7.00018
34.61	7.16791	5.34841	6.28749
37.4775	5.83878	6.24531	6.39679
38.043	6.52273	9.2504	7.56709
36.3719	6.57072	6.69918	7.48409
36.4057	7.18052	7.58314	6.48134
36.1923	6.27552	7.2864	6.72875
36.6406	6.97796	7.54909	6.6808
37.5839	7.11977	8.20564	6.60977
30.3924	6.45074	6.86231	8.02791
32.8899	11.1705	6.39107	6.05363
32.2611	6.22519	5.56608	7.2867
30.4463	6.48836	7.50763	7.94416
36.2346	6.5383	7.10611	6.11315
35.6334	7.08001	6.27581	6.31215
32.3568	7.49139	5.93327	5.93225
32.1375	6.66143	7.24954	6.18982
33.1375	6.22997	5.94442	6.27448
33.2421	6.4222	6.84564	6.78413
36.5128	7.28996	8.58807	6.92575
33.1145	6.30718	6.34215	6.79859
31.4929	6.84606	6.79046	6.33364
35.2105	6.65463	7.66898	6.9788
34.7614	8.49475	5.78432	7.33796
42.5834	6.64039	6.40385	7.37386
37.9659	8.74836	6.1095	7.51742
33.1403	6.40169	6.45919	7.06492
35.3003	6.78046	6.08955	4.6807
34.2323	7.3502	7.61513	7.71845
38.0304	7.50535	6.28876	6.48917
34.3205	4.8429	6.66688	8.67371
36.6021	6.45305	5.64305	8.50536
41.659	6.77278	5.99674	7.2446
37.1824	8.25218	7.54316	7.54589
37.419	6.16603	7.46708	6.4481
35.9379	7.40788	5.33991	6.7033
34.9113	6.59824	6.72186	7.74005
34.7451	7.20546	6.08909	6.18846
35.7299	6.53663	6.34975	7.05407
36.6414	6.01543	6.34471	8.17014
38.7628	6.63462	7.93713	7.38445
38.7032	6.26026	6.08006	8.51962
38.7228	7.80242	6.65377	6.97646
36.539	6.52126	7.54499	7.09676
32.876	6.53978	6.24693	7.45525
34.0554	6.31047	5.76354	5.90241
35.9752	7.62846	6.85571	7.27092
28.6857	6.05445	7.72561	6.3068
37.093	6.40665	5.60435	6.72025
33.0488	7.69935	8.71635	7.38468
32.8974	7.40374	5.12492	7.55627
35.9676	6.71593	6.21076	6.76877
35.4053	6.55977	6.12328	6.90134
29.5996	7.22478	5.80579	6.20504
35.2501	6.45631	6.86867	6.58722
35.0322	6.80509	6.3488	6.50223
31.1111	10.3091	5.81993	6.35293
37.5472	6.97599	5.22533	7.40133
38.02	6.24423	4.74617	9.31307
32.7748	6.48951	6.70674	6.93251
34.4903	6.7358	7.02685	6.89506
34.7788	9.18872	6.22606	7.87986
33.7303	5.44763	6.06126	6.76892
37.4609	7.61562	4.93966	8.19434
32.4434	6.96991	6.54678	6.80593
37.228	6.44254	4.97425	5.99933
27.5958	6.88962	7.64824	6.54678
36.7693	7.80505	5.52595	6.83632
37.8648	7.51504	6.33841	6.63154
36.5641	7.5035	6.25056	7.56998
33.4315	6.88611	6.6855	11.6632
39.2968	6.17371	5.95634	8.33036
34.0341	6.53392	5.79077	7.13253
36.1732	6.74976	5.6268	7.91616
34.0973	5.85856	5.74315	7.02028
34.3884	8.20898	7.78046	8.2326
33.2827	6.40407	5.68792	7.65023
30.9949	6.3856	6.71016	7.2492
35.1885	6.41131	6.48396	5.86732
32.8126	7.38	5.57595	6.25991
29.7165	6.68457	6.5689	6.41559
34.2355	5.57142	6.32236	7.30946
31.6505	8.03391	6.7501	6.65258
35.6508	6.04302	7.65564	5.89285
33.7461	7.66043	5.17074	6.56734
33.4965	6.44304	8.49564	6.66151
30.6863	6.98471	12.148
39.7754	5.28477	9.61568
31.1194	5.69363	7.76634
36.9547	6.34875	7.058
32.3214	7.72238	9.32274
35.6731	6.83353	6.54765
33.4516	7.86761	6.37221
31.8011	7.05533	5.84011
33.3268	6.79737	5.63826
35.2612	6.80895	6.32756
33.6168	6.42667	7.18034
34.0068	7.36062	6.10875
33.3429	6.39314	6.2925
36.098	7.03914	10.3516
40.6521	6.63864	7.75928
38.0697	6.06904	5.98726
35.3247	6.88417	6.23871
33.6958	6.85777	5.88519
32.2315	7.17437	6.56502
34.9646	6.08163	5.57978
33.7841	5.87549	6.10655
27.8857	7.80333	6.48338
38.047	6.9013	5.41976
32.0795	7.03093	7.93879
37.0205	5.29743	6.13031
34.0491	8.17164	7.2004
34.08	6.09769	6.63575
33.1676	7.03237	7.16332
39.0255	8.87249	6.91627
31.6289	7.00556	8.19112
37.4783	7.85238	5.64043
47.2198	6.74689	6.12165
36.9673	7.28523	6.27638
35.1575	7.50841	5.99216
39.5235	6.38195	7.52589
38.0309	5.56485	6.35024
36.0585	7.96572	5.61359
35.8403	6.78366	6.72702
37.6868	5.55158	5.76528
31.9943	7.08509	6.55641
31.0752	7.56488	6.75939
36.285	5.90267	5.09072
33.8502	5.95426	8.24481
30.7884	5.64625	6.52014
34.3186	8.59137	9.02422
32.615	6.22271	6.33032
36.2618	6.80131	6.26129
39.4145	5.82122	6.24666
31.9674	6.60584	5.58115
33.9439	6.99058	8.11407
38.5974	6.41806	8.20467
35.2833	7.86982	5.49562
34.8357	6.87412	5.93599
33.8112	6.87293	7.53785
33.7842	7.83601	8.20276
34.0687	6.17984	8.9035
28.1418	6.88116	6.65713
33.5476	6.59582	6.98005
33.3359	6.97017	5.60532
36.0275	7.83834	6.04591
35.623	6.7034	6.25627
34.6904	6.9774	5.26369
35.2063	6.03267	7.54557
35.3159	6.82793	4.75411
34.326		5.70613
36.0183		6.00389
35.0428		4.83733
33.3696		6.55264
39.0038		7.23593
31.6428		4.98797
33.4926		6.88105
34.2146		8.1661
33.1485		5.96944
35.6418		6.72091
37.4084		8.75162
38.5975		5.82717
34.298		5.88572
34.8327		7.1905
34.7537		6.22524
33.5041		6.28873
36.1098		6.57454
34.2135		5.07546
31.7807		7.82599
31.0868		6.25931
27.9812		10.4181
32.6091		8.22754
35.313		6.11229
36.964		12.1326
38.5154		6.96287
38.5601		6.4646
36.6349		7.43139
31.206		5.529
36.5292		6.80467
37.8334		6.37067
29.3889		5.84078
32.4236		8.52112
30.6605		8.11235
36.7805		6.0377
35.6457		6.9568
35.9986		6.65573
35.9743		5.11948
38.6057		16.6887
34.8746		6.9825
30.1563		6.41314
35.8403		5.82787
35.8652		6.50075
32.1747		7.06546
28.2556		12.9361
41.3356		4.45419
36.3349		8.16294
32.4676		6.04791
34.3004		5.5036
36.0996		5.12147
31.7629		5.59297
36.1289		6.33843
33.9895		7.12754
33.0265		6.38889
31.5765		5.5821
29.8055		8.36898
35.5739		7.21934
36.4783		5.29475
37.3798		5.96411
40.395		7.24058
36.4085		14.2569
30.4014		7.06769
38.9766		7.859
8.51945		7.62778
34.9065		7.23137
31.0639		6.56119
35.1317		6.94897
35.5945		5.73664
36.8352		7.25794
34.3		7.93894
35.743		7.88561
38.1025		8.02947
31.0163		6.42398
33.8358		6.20726
30.7894		7.36877
37.2244		5.66668
35.9449		6.34164
33.995		6.25165
38.8616		5.87038
35.1656		5.9985
30.2156		7.12298
23.9952		8.17096
34.1209		6.59047
30.9886		5.66579
35.4688		6.60139
35.4826		11.5748
37.1161		6.54123
34.4752		5.6569
32.9824		6.45865
35.035		6.55578
34.9129		6.95219
33.5353		6.20728
35.6852		6.12287
35.2704		6.253
34.2502		6.51268
34.5553		7.83029
35.9706		7.07207
37.5598		8.28717
27.7172		6.44987
32.3055		6.53505
32.9074		5.54979
35.1404		6.16034
32.4383		6.26994
31.9333		8.7627
40.7451		7.21671
33.5161		6.33214
32.6563		6.68003
39.4308		6.34417
32.592		6.76445
37.2507		8.30822
30.1216		8.82713
30.7171		6.60277
37.189		7.84128
36.7817		6.05591
30.1662		6.28273
33.2782		7.16715
40.4297		6.88229
37.5476		6.87155
34.6769		5.66939
35.8291		6.04881
33.2599		6.58344
33.5556		10.7511
34.8423		6.29335
33.0539		6.6865
28.0375		6.22739
39.5986		5.81841
32.2142		9.78082
37.9139		9.5277
32.1248		7.13276
36.2178		7.13019
36.4255		4.5285
30.9488		5.57818
35.2617		5.89826
34.3245		6.47366
31.1017		7.18905
34.9467		6.21233
35.5138		7.14554
34.3363		6.04402
36.5592		8.55037
39.01		6.96691
31.6147		9.10418
33.8016		9.38439
31.4368		5.92983
37.1555		7.31563
39.8754		16.5262
29.7364		5.32706
36.8778		11.903
35.9204		6.86867
36.7726		5.37116
33.0601		8.01651
35.1965		6.9012
36.1251		9.26491
33.5107		5.1186
36.0215		7.66498
31.8927		6.6984
35.839		6.52525
32.3128		6.04478
36.8216		5.20386
31.915		11.2031
36.8293		7.80623
33.5195		5.73798
37.2321		6.19411
30.6452		7.75983
34.6087		7.07426
33.6581		7.41311
36.8374		6.2473
30.8446		5.71713
35.9182		6.28293
36.9489		6.84874
30.2913		6.89344
36.2352		5.82733
36.5472		5.47081
36.3158		5.68232
35.4085		6.12948
32.0745		5.88934
35.5788		6.52798
30.5014		7.46157
36.7837		5.65324
34.5301		6.51037
34.4711		6.79084
37.4765		6.11875
37.5074		6.71784
32.5687		5.7695
31.7569		7.1254
37.8069		7.45335
36.064		9.30783
30.2503		6.22563
34.688		6.38719
33.1773		6.30139
41.0719		6.46936
32.1085		6.45139
35.1381		5.96492
37.8822		6.57318
36.314		7.07816
37.0809		7.766
37.3315		5.57945
36.3621		6.93213
36.8454		9.26152
37.2809		9.14532
33.8958		7.3102
35.4626		7.92175
33.8001		6.3949
38.2616		6.60672
32.2066		6.68566
35.375		7.52385
37.8525		6.47205
33.703		5.97894
35.7208		6.97945
34.9201		6.25073
35.3341		6.78384
34.1209		7.11449
26.4428		6.19202
32.0072		6.51982
34.0583		7.82194
35.007		6.81528
39.1708		6.26055
31.8852		5.68527
30.7063		7.24432
32.5067		8.05031
35.3367		7.59169
31.0058		6.42469
34.6944		6.4729
30.3498		6.63168
37.9419		12.398
30.5124		6.67083
37.2762		8.61543
29.7968		5.49071
39.342		8.41462
36.8595		7.02736
35.6555		10.4365
34.0818		6.19311
31.3933		5.43481
30.5044		5.71438
30.6466		6.2246
34.5129		5.55868
32.3558		8.03576
35.0753		5.76197
32.7713		6.8574
33.9405		8.30055
40.5142		9.95871
38.4744		6.99246
35.6834		5.87261
34.3524		6.66996
32.722		5.37508
36.9786		6.08528
32.2479		6.67547
34.2266		6.39129
33.1579		6.30377
36.8969		6.85489
30.5605		8.125
40.0008		6.13694
30.2528		6.95616
32.7174		7.00926
33.6769		7.07292
34.0106		5.4034
34.2861		6.90208
32.9597		6.79067
37.0819		5.73532
31.7978		6.25085
36.5185		6.74062
33.7234		7.01429
34.0671		6.79458
36.1855		5.43684
34.2191		6.90343
35.3114		7.91234
36.2718		6.23602
32.0055		13.1734
34.8348		8.28596
38.626		6.51636
35.6105		7.32121
32.9984		5.95733
33.8055		5.88646
34.0203		5.63302
34.7009		6.27844
30.2214		10.0318
36.1896		5.2145
35.7154		5.61508
34.0482		7.42363
35.2601		7.90305
34.8356		7.40277
25.3308		6.38031
35.5131		6.57174
35.8682		7.1576
33.2662		6.27851
42.1869		6.2356
34.9838		6.76659
36.8883		6.36297
37.0065		6.61873
36.1003		5.94181
33.0319		7.65399
30.5641		8.04161
36.3539		10.2919
38.3945		10.1639
35.2244		6.46086
33.7138		7.96167
34.4358		5.52181
34.3368		6.64336
33.9617		5.38519
39.9735		5.99338
35.6713		10.4602
35.4121		5.0327
33.5419		7.75775
32.5161		5.44021
38.1608		5.66269
32.9631		6.04975
31.0556		7.37967
40.399		6.27222
28.32		5.03945
34.1514		6.29077
33.9647		14.747
32.7192		9.57121
34.0148		6.06144
38.0431		7.6779
31.2825		6.49951
31.9137		8.24937
31.5666		6.62445
35.4931		7.07637
35.7767		10.6129
36.2783		7.39572
35.199		8.57654
34.5928		10.7722
36.4482		6.96748
36.6604		7.76267
31.053		7.01966
33.0397		6.71367
34.1741		5.43267
31.1133		7.13197
35.564		6.19143
38.759		6.54719
36.403		6.58324
33.1266		6.59488
32.4032		6.04264
36.5641		6.22553
36.8386		5.25769
35.9572		7.96846
34.4418		5.93021
33.2462		5.84677
34.8768		7.02727
34.7867		5.88607
32.339		6.68288
30.9375		8.2695
32.3225		6.26716
32.2814		6.10005
37.2875		8.1937
38.886		6.50677
32.4768		4.79569
32.7082		9.26345
35.21		7.07372
35.239		6.2284
33.8844		8.0863
36.5341		5.97424
34.4916		8.99807
37.5237		8.16926
31.294		6.62048
36.8883		6.0047
36.0735		6.49363
36.0132		5.51995
32.1485		6.3816
26.6428		10.309
34.0705		8.07219
37.3926		5.95511
36.5374		6.38352
34.8413		6.44477
34.0556		8.48313
37.0894		7.3545
31.9354		7.12134
34.6205		8.95437
36.4673		5.70285
31.4172		5.8202
35.9308		8.17503
36.9456		6.86762
32.0428		8.97243
33.6532		6.80011
33.76		6.81631
35.6269		8.45371
35.6247		6.25521
32.3828		6.12377
35.2798		6.16494
34.9934		8.09916
38.9706		5.97686
31.2022		7.3312
31.2485		5.07483
32.4911		6.46138
37.0134		6.40993
33.1888		7.95409
34.0203		6.30448
36.6479		5.7196
30.5019		8.47187
37.5847		5.70888
30.5294		9.74081
37.6482		6.69307
36.4924		8.85631
31.1789		5.88815
33.3909		7.27377
33.0748		6.36378
35.089		6.01006
34.2633		6.30226
32.4997		5.44087
33.4162		5.43135
41.0971		6.39514
33.0661		5.77435
33.4328		6.65394
34.7455		6.81404
35.0048		7.46687
35.0128		9.46473
38.5689		6.391
37.2541		5.689
37.5342		7.34136
33.1573		5.60357
31.0962		6.90012
41.2425		7.04794
34.0604		9.932
38.7314		6.23705
33.2857		6.39066
35.0706		7.70494
33.5802		6.5386
28.0531		6.50258
31.71		7.45041
33.6315		6.42157
35.267		6.85857
32.7984		5.84234
35.3325		8.3094
37.5569		9.71455
31.6723		6.12333
36.4969		7.2288
29.9813		7.14036
37.5413		4.88881
33.4727		8.94552
35.4146		7.51714
34.3115		6.28441
30.3494		6.587
33.3358		6.43641
35.8475		6.02637
34.872		6.30594
34.1785		6.5525
32.1798		6.08849
31.4324		5.3965
32.8093		7.18541
40.6136		5.99754
38.0828		6.31409
37.3111		5.54396
37.0219		5.98774
37.5553		5.95908
36.0613		6.50014
34.4663		7.13471
35.7267		8.04355
33.4455		6.17443
33.7977		7.8194
36.4534		7.17025
34.8275		5.71902
34.0081		6.72094
38.3889		5.56142
35.0679		5.68658
34.8223		6.94016
37.2576		6.76264
35.8877		5.82185
31.2875		10.5481
33.1212		7.14957
33.9935		8.56884
36.9633		5.80683
34.2362		6.22354
34.2434		7.68181
33.774		4.57879
36.6835		6.65191
37.8596		8.43986
34.5548		6.0517
31.1221		6.02334
39.0854		7.37497
29.5458		7.50918
32.9232		8.28384
37.7686		7.62012
33.6367		7.40916
35.1494		5.46231
33.4409		6.78056
30.4399		8.16362
35.8306		5.73703
33.4948		7.36259
28.0775		7.14131
33.2847		7.80671
30.3621		7.76374
32.2401		6.37409
34.0367		7.37249
34.076		7.11198
39.1238		5.68243
32.4942		9.76181
35.2662		5.7193
32.5619		6.40256
30.6466		11.1239
35.4958		7.34839
29.5377		8.74191
34.1946		7.1744
41.3641		7.49248
34.9025		9.9867
32.72		5.95537
37.6689		5.95051
34.1918		6.07367
33.7668		9.00678
31.2278		6.75834
37.0154		7.83793
33.0574		9.60046
31.8682		6.29255
34.0561		5.98192
33.6104		5.84946
33.8788		7.35105
34.3261		7.28915
34.1778		9.92443
34.1617		6.78545
33.2367		7.41597
31.3471		6.25913
31.1061		14.6029
36.3508		6.47259
36.6333		5.93206
35.4903		6.18385
29.5544		6.29345
38.0804		6.44145
27.1524		5.54228
27.9966		6.63147
34.0059		9.44416
35.5959		7.09967
35.6271		5.89782
31.4685		7.91386
39.1493		5.66517
33.8233		6.60628
34.3022		6.41569
34.6188		6.54958
28.9908		7.04636
38.4622		6.63065
35.1568		11.7929
32.6596		6.28895
36.7981		8.27308
37.6524		6.42928
35.5322		6.72501
31.7253		6.70232
31.9908		6.46613
34.9383		5.76518
37.7273		7.52119
33.1943		5.92889
29.5475		6.78896
35.7617		6.07743
35.0179		6.24898
37.149		5.65619
37.9636		7.4928
38.4639		5.7022
34.0852		8.92733
35.9146		7.224
36.3507		5.92473
33.074		6.00637
33.1723		6.25165
34.6748		5.2599
37.1179		7.51098
32.6287		8.25477
35.5844		7.15644
35.5377		6.73266
34.6861		6.28863
33.1651		6.73561
31.2059		8.84672
39.2069		5.74715
35.3169		5.20631
38.368		6.91436
40.2014		7.28022
32.1659		5.62311
36.5655		5.8846
34.87		6.1639
36.8391		6.21003
33.5904		5.84351
32.4394		6.69641
31.6038		5.91418
30.8114		6.7736
33.1105		8.41753
31.4658		6.31322
31.5731		5.37283
35.572		7.22745
28.0135		7.78845
36.8182		6.12208
33.5285		10.249
33.4437		7.80984
38.7006		6.91735
29.0141		6.60822
38.3488		7.80012
35.1673		7.32394
36.0756		7.3574
35.7624		7.08668
35.4792		6.20053
33.5139		7.46319
38.6603		6.15874
32.6483		6.08614
39.2764		5.47135
32.7617		5.66751
41.8013		6.57513
30.9882		6.18299
35.2301		6.53777
34.7196		5.80285
35.2478		4.28191
36.4144		7.95916
35.1715		5.32574
33.1711		9.03953
30.4329		6.70594
28.8473		10.0659
31.9909		6.37066
42.6879		6.91245
35.394		10.8134
37.3986		8.48564
37.8495		6.1045
30.5101		7.75487
39.1889		6.35114
34.4018		6.00777
34.347		8.03382
25.0645		9.04876
31.616		8.31099
32.2116		6.19332
37.9586		6.75447
29.7039		5.96405
32.5483		5.22893
36.0131		6.20966
34.5865		8.57089
34.9675		7.50289
32.0951		6.58207
34.5102		6.64286
35.9656		6.4197
28.2767		5.80591
36.1798		12.5677
33.548		5.89622
33.1245		6.1107
30.6101		7.31762
30.6068		6.99162
34.3051		5.80126
32.9589		7.51868
33.5228		5.83101
35.3545		6.92031
36.4317		7.68975
35.6256		7.23563
37.9164		5.76447
32.8094		5.67537
33.0153		6.50183
33.2814		6.05877
34.4349		6.19643
32.7559		10.3108
32.5656		5.45517
33.3386		6.42274
32.8932		5.75394
33.8659		6.91638
32.5784		5.73703
27.0833		6.82256
27.6686		8.71962
35.8706		7.00304
35.1238		6.19696
37.0684		5.82424
37.2806		7.02025
31.0504		6.04422
36.183		6.95892
39.3429		6.51187
34.0554		6.48275
30.0312		6.96322
34.478		6.15089
35.0216		6.30387
36.1008		8.42371
28.7521		5.6702
35.7119		7.68646
36.4215		5.36358
32.6566		6.13612
27.7599		10.2437
39.6003		6.51769
33.6924		6.75723
32.7862		7.95268
34.815		6.41902
28.6752		6.09108
36.0524		11.6401
35.6591		7.39333
34.2786		7.9362
34.523		6.46786
31.0342		6.37219
38.3417		6.25903
30.8405		7.12351
41.0678		7.97988
35.7127		6.46571
36.4082		6.23188
32.4487		9.50335
30.3032		8.22516
34.5923		9.07263
30.6786		6.3937
30.7782		6.48556
32.4745		7.41758
33.2066		5.91291
28.622		7.54056
31.8153		6.9822
33.8329		6.23977
34.4913		5.42429
35.9568		8.17344
37.7125		6.73295
36.8849		7.2128
31.5911		8.34058
38.9971		7.40806
36.459		6.88197
34.9468		10.2566
32.0949		6.24789
37.3727		6.83304
36.3687		6.68485
33.1119		6.80583
42.4671		12.1565
34.1139		6.57854
34.8833		6.11637
30.2181		8.73655
36.1929		7.9568
36.6656		6.57609
32.4321		6.45579
33.4229		7.14035
35.1544		6.16968
36.704		8.11733
34.8953		6.06623
32.5308		7.46532
38.1323		8.47635
35.7561		7.77377
36.0503		7.97612
38.3373		7.19434
33.2627		7.26702
35.4605		6.18597
36.0617		6.6848
31.2226		6.50959
34.5004		7.06032
37.9978		5.52116
34.8992		8.32619
36.4139		12.4468
33.3616		5.88941
30.7833		11.7576
32.8406		6.01686
34.8308		6.54968
35.675		6.15613
32.9887		5.0104
36.1392		7.16835
32.742		6.54914
28.5287		9.75732
35.0003		6.42355
39.1517		11.6004
32.1883		8.32249
36.8047		10.5995
39.4548		7.89165
36.4335		8.20436
35.034		7.32416
34.4432		6.045
34.7377		7.40686
34.011		6.73363
31.1573		6.88053
35.0323		7.22837
35.9934		5.61393
36.2022		5.79828
29.9551		6.43022
35.5935		7.38969
35.1875		8.11586
38.0902		9.5368
30.0815		12.7153
35.2718		6.32612
29.4904		7.06005
35.1992		5.66648
35.8914		7.22683
35.4797		6.53365
39.7251		6.39511
34.5398		9.18081
35.5078		5.8376
32.0075		7.67627
32.299		5.01416
37.8638		5.69821
35.2341		7.61936
34.6277		9.50519
35.4019		7.04971
33.4446		5.85436
27.1921		6.83679
34.9105		9.53838
39.2243		8.26614
31.2916		7.50372
34.1729		7.50585
36.8613		6.62296
38.1643		7.95481
37.9788		6.01776
33.8599		7.08681
32.0721		5.5904
33.8684		12.6452
36.7322		11.6076
32.7795		6.15503
36.0694		8.49768
33.2837		6.5156
35.5624		6.17407
32.7435		6.31152
37.5635		5.51525
34.5825		7.45347
37.6714		6.04716
34.3316		7.21324
34.618		4.6628
31.7547		6.5847
34.3485		7.25645
39.8671		6.05634
36.7023		9.20535
36.1027		5.69581
37.2665		5.60311
38.9005		7.99611
37.9405		6.02964
41.3951		6.22322
32.9463		7.32117
35.7904		7.86741
37.4893		6.58039
34.2269		8.18535
34.5008		6.75277
38.0943		5.87841
35.4929		7.89471
33.9828		10.8964
35.3552		6.43036
38.2602		8.09162
35.6524		5.9902
33.2059		6.18942
35.5674		6.15167
40.2708		6.3722
40.0032		8.90521
33.8595		7.35734
36.934		8.46234
36.9738		5.5056
32.3824		10.1659
38.9278		4.91723
34.9301		6.62397
35.5814		5.30478
31.2507		6.54481
33.7477		6.47766
34.6964		6.78622
32.7175		5.5536
38.737		6.27112
31.9641		7.22145
40.8387		8.19865
28.1208		7.77112
39.8835		7.3239
34.5827		8.37179
34.9049		6.17709
36.895		5.6823
28.5878		5.95428
33.6171		7.09131
35.8933		7.19998
32.3615		5.66882
36.873		6.00194
29.0975		7.75856
35.6927		7.29288
34.7391		7.15985
35.2408		7.0558
34.3069		8.65748
34.2183		8.81119
38.4275		6.72839
35.3232		7.32617
24.4077		5.64444
33.4351		6.60608
33.9902		5.78539
36.4315		7.01467
36.334		6.8887
32.2077		5.1997
33.992		6.17723
36.5734		6.31554
32.9733		7.10239
35.4104		8.53203
32.5875		7.52999
32.8697		6.37292
35.479		5.39207
33.0262		6.42435
31.7034		6.83847
38.1716		5.38625
36.0117		7.36535
33.8819		5.91416
34.6797		6.58447
33.9232		6.76681
30.9336		4.8483
32.1026		7.14361
35.7488		5.26436
34.2509		8.56485
35.161		7.03392
34.8952		7.15746
32.8468		6.33581
32.6063		7.19065
36.8036		5.23571
31.609		6.89604
33.3689		6.69029
32.413		6.56364
31.8188		4.85459
41.6004		5.23125
34.8519		8.00119
35.4017		6.38143
37.0535		4.89036
37.0364		5.80578
35.8836		8.38768
36.2067		6.16805
32.3376		6.32151
36.9915		12.8972
35.4724		6.90705
35.2562		6.33495
36.0084		6.11324
33.2421		7.75693
34.1693		5.65008
27.6555		7.45488
34.3528		6.76382
39.7867		7.07543
30.7826		6.45933
35.1439		10.274
34.3493		6.02096
36.2283		8.20827
40.3085		5.78979
33.3841		5.95739
34.9524		5.45158
33.4855		5.00714
37.6489		7.60294
34.4369		5.82866
38.3346		6.67766
30.1496		7.67721
33.7776		5.91757
36.9038		6.61177
34.0864		6.13191
35.9576		6.5579
36.545		6.5337
31.9846		8.1453
27.0133		10.5033
36.0209		6.19733
39.6882		7.65057
32.5029		10.1966
36.1961		5.72556
37.9238		5.4396
37.8649		6.06154
33.8564		6.81223
33.5462		6.23211
30.8207		5.33605
34.8862		5.77724
31.3976		5.58217
29.8868		6.85579
39.9388		6.31508
36.842		5.95687
35.0737		6.23971
42.4165		4.61195
32.5881		5.85912
34.8554		7.9194
31.2212		5.58788
35.7715		8.27251
37.597		6.99277
34.4972		6.9417
36.0205		5.1645
38.0839		7.11709
32.8781		5.45445
		5.37333
		10.446
		10.6496
		8.80664
		7.32206
		5.43768
		6.32677
		8.68988
		6.67555
		6.06386
		10.48
		8.84198
		7.9707
		6.25419
		7.0475
		6.21418
		6.46116
		12.0059
		6.09073
		4.96688
		8.86433
		5.83052
		6.07191
		7.93552
		7.52477
		6.35149
		6.49261
		6.67617
		6.20803
		7.86519
		5.37519
		6.71746
		5.85323
		7.18484
		7.05066
		6.33145
		9.50519
		8.38488
		6.82671
		6.683
		6.12483
		4.54135
		10.2296
		6.34885
		7.11357
		5.74118
		6.60581
		5.54428
		10.0562
		6.39957
		9.54186
		5.43361
		6.21244
		5.17645
		8.40909
		5.73539
		9.09111
		6.54068
		9.36002
		7.57624
		9.52737
		6.37468
		9.61938
		10.5515
		5.35162
		8.37959
		8.10303
		5.62525
		6.23721
		9.49617
		6.62106
		5.82754
		6.06048
		6.03489
		5.16772
		8.00642
		6.26078
		5.59949
		7.60832
		5.81933
		9.98665
		6.9555
		8.07973
		10.4744
		6.92123
		4.45741
		5.23119
		8.5424
		6.58432
		6.4463
		9.98644
		7.85002
		8.56449
		6.11263
		5.38898
		6.13239
		8.26971
		6.21875
		6.86356
		10.012
		6.05989
		8.26606
		8.02178
		6.62062
		6.6003
		6.11914
		7.9712
		5.26398
		4.48027
		7.05999
		6.21461
		5.51263
		6.23822
		5.06714
		12.4653
		8.0408

## Sheet: ed.1f
PtetA-fliC (+120 min AnTc)
0.492
0.486
0.142
0.45
0.509
0.667
0.262
0.526
0.869
0.729
0.486
0.6
0.627
0.405
0.445
0.519
0.486
0.788
0.397
0.692
0.661
1.054
1.233
0.89
0.667
0.81
1.155
0.63
0.572
0.641
0.667
0.39
0.486
0.573
0.587
0.7
0.587
0.89
1.049
0.475
0.548
0.798
0.255
0.318
0.622
0.554
0.453
0.589
0.731
0.318
0.285
0.72
0.519
0.63
0.806
0.445
0.857
0.526
0.589
0.548
0.764
0.427
0.689
0.526
0.976
0.427
0.519
0.405
1.079
0.767
0.692
0.785
0.98
0.656
0.778
0.731
0.229
0.343
0.45
0.75
0.641
0.519
0.324
0.519
0.324
0.519
0.824
1.374
0.46
0.905
0.515
0.58
0.778
0.643
0.771
0.572
0.7
0.579
0.587
0.36
