# Supplementary material for: The structure of the complete extracellular bacterial flagellum reveals the mechanism of flagellin incorporation
Source: Nat Microbiol. 2025 Jul 1;10(7):1741–57. doi: 10.1038/s41564-025-02037-0 (PMC12221982; doi:10.1038/s41564-025-02037-0)
Supplement: Supplementary file 16 — Statistical source data. [file 41564_2025_2037_MOESM16_ESM.xlsx]

## Sheet: ed.5a
WT	fliD V9R	fliD F440R	fliD L443R	fliD V9S F440R	fliD V9S L443R	fliD F440S	fliD V9S F440S
0	0	0	0	0	0	0	0
0	0	0	0	0	0	0	0
0	0	0	0	0	0	0	0
0	0	0	0	0	0	0	0
0	0	1	0	1	0	0	0
1	0	1	1	1	0	0	0
1	1	1	1	1	0	0	1
1	1	1	1	1	1	1	1
1	1	1	1	1	1	1	1
1	1	1	1	1	1	1	1
1	1	2	1	1	1	1	1
3	2	2	2	1	1	1	1
3	3	3	3	1	1	1	1
4	3	1	3	1	1	1	1
1	1	1	1	2	1	1	2
2	1	1	1	2	1	1	2
2	1	1	1	2	1	1	2
2	1	1	1	2	1	1	2
2	1	1	1	2	1	1	2
2	1	1	1	2	1	1	2
2	1	2	2	2	1	1	2
2	1	2	2	2	2	1	2
2	1	2	2	2	2	1	2
2	1	2	2	2	2	1	2
2	1	2	2	2	2	1	2
2	2	2	2	2	2	2	2
2	2	2	2	2	2	2	2
2	2	2	2	2	2	2	2
2	2	2	2	2	2	2	2
2	2	2	2	2	2	2	2
2	2	2	2	2	2	2	2
2	2	2	2	2	2	2	2
2	2	2	2	2	2	2	2
2	2	2	2	3	2	2	2
2	2	2	2	3	2	2	2
2	2	2	2	3	2	2	2
3	2	2	2	3	2	2	2
3	2	2	2	3	2	2	2
3	2	2	2	3	2	2	2
3	2	2	2	3	2	2	2
3	2	2	3	3	2	2	2
3	2	2	3	3	2	2	2
3	2	1	3	3	2	2	2
1	1	2	1	2	1	1	3
3	2	2	3	3	2	2	3
3	2	2	3	3	3	2	3
3	2	3	3	3	3	2	3
3	2	3	3	3	3	2	3
3	2	3	3	3	3	2	3
3	3	3	3	3	3	2	3
3	3	3	3	3	3	2	3
3	3	3	3	3	3	2	3
3	3	3	3	3	3	2	3
3	3	3	3	3	3	2	3
3	3	3	3	3	3	2	3
3	3	3	3	3	3	3	3
3	3	3	3	3	3	3	3
3	3	3	3	3	3	3	3
3	3	3	3	3	3	3	3
3	3	3	3	3	3	3	3
3	3	3	3	3	3	3	3
3	3	3	3	3	3	3	3
3	3	3	3	3	3	3	3
3	3	3	3	3	3	3	3
3	3	3	3	3	3	3	3
3	3	3	3	3	3	3	3
4	3	3	3	3	3	3	3
4	3	3	3	3	3	3	3
4	3	3	3	3	3	3	3
4	3	3	4	3	3	3	3
4	3	3	4	3	3	3	3
4	3	3	4	3	3	3	3
4	3	3	4	3	3	3	3
4	3	3	4	3	3	3	3
4	3	3	4	3	3	3	3
4	3	3	4	4	3	3	3
4	4	3	4	4	3	3	3
4	4	3	4	4	3	3	3
4	4	3	4	4	3	3	3
4	4	3	4	4	3	3	3
4	4	3	4	4	3	3	3
4	4	3	4	4	3	3	3
4	4	4	4	4	3	3	3
4	4	4	4	4	3	3	3
4	4	4	4	4	3	3	3
4	4	4	4	4	3	3	3
4	4	4	4	4	4	3	3
4	4	4	4	4	4	3	3
5	4	4	4	4	4	3	3
5	4	4	4	4	4	3	3
5	4	4	5	4	4	3	3
5	4	4	5	5	4	3	3
5	4	4	5	5	4	3	3
5	4	4	5	5	4	4	4
5	4	4	5	5	4	4	4
5	4	4	5	5	4	4	4
6	4	4	5	5	4	4	4
6	4	4	5	5	4	4	4
6	5	4	5	5	4	4	4
7	5	4	5	5	4	4	4
7	5	4	6	6	4	4	4
8	5	4	6	7	4	4	4
	5	3	6	8	4	4	4
	3	4	3		4	4	4
	5	4	6		4	4	4
	5	5	6		4	4	4
	6	5			4	4	4
	6	5			4	4	4
	7	5			4	4	4
	7	5			5	4	4
	8	5			5	4	4
		6			5	4	4
		6			5	4	4
		7			5	4	4
		7			5	4	4
					5	5	4
					5	5	4
					5	5	4
					6	5	4
					6	5	4
					6	5	4
					7	5	4
						5	5
						5	5
						5	5
						5	5
						5	5
						6	5
						6	5
						6	5
						6	5
						7	5
						7	6
						7	6
						7	6
							6
							6
							6
							7

## Sheet: ed.5b
WT	fliD V9S	fliD F440S	fliD V9S F440S	fliD V9R	fliD F440R	fliD L443R	fliD V9S F440R	fliD V9S L443R
5.34	3.63	3.59	2.9	3.39	2.11	3.63	2.24	1.92
4.41	3.65	4.57	3	3.65	1.78	3.29	3.15	1.53
4.6	4.58	2.92	1.79	3.57	0.82	2.91	2.9	1.11
4.64	2.47	3.79	2.8	1.98	1.5	2.02	1.68	1.21
4.7	3.23	4.08	2.17	2.53	2.19	3.57	2.26	0.84
3.46	3.6	3.99	0.94	2.5	1.96	2.71	2.32	1.35
5.15	4.81	3.68	2.65	1.95	1.77	2.49	1.57	1.07
6.8	1.99	3.71	1.39	1.5	2.61	1.79	1.1	1.33
3.48	3.14	3.11	2.17	2.66	2.32	1.86	1.75	1.59
4.81	4.61	3.2	2.37	2.04	1.6	1.78	1.26	2.34
4.3	3.08	3.77	2.68	2.4	1.29	2.33	1.89	1.54
3.86	3.42	3.3	2.9	2.37	1.79	0.65	3.02	1.91
3.04	3.35	1.2	1.83	3.5	2.4	2.15	0.97	2.21
5.34	4.51	2.37	1.39	2.82	3.4	3.2	2.63	0.88
6.44	2.5	2.54	1.59	2.52	1.67	2.25	2.32	0.84
4.46	3.75	2.82	2.6	2.59	2.18	2.78	2.16	1.42
1.36	2.75	3.16	2.8	0.97	2.97	1.27	3.41	2
3.05	2.88	2.3	2.78	1.83	2.06	1.81	1.78	1.21
2.99	3.59	3.35	2.28	2.38	1.89	2.95	2.8	1.96
3.85	2.63	4.3	3.02	1.66	2.43	3.6	3.1	2.21
5.02	3.7	3.43	3.04	2.56	2.61	1.63	1.63	1.22
4.1	4.18	3.49	3.7	1.94	2.19	1.67	2.07	1.25
5.5	3.61	3.53	1.68	2.48	2.6	1.68	2.37	1.83
3.87	5.39	2.87	1.29	1.49	1.54	1.64	1.68	1.6
3.67	2.66	3.19	2.66	1.75	2.15	1.31	1.88	1.31
4.33	3.87	2.33	2.92	2.55	2.12	1.64	2.4	1.1
3.94	3.97	1.3	2.09	2.57	0.83	2.58	1.97	1.35
3.14	4.53	4.28	3.3	3.83	2.39	3.18	2.05	1.34
5.32	4.24	2.78	2.77	4.04	2.98	2.79	2.26	1.26
3.34	3.39	2.8	2	1.8	0.9	1.77	2.75	0.49
5.34	3.63	3.59	2.9	3.39	2.11	3.63	2.24	1.92
4.41	3.65	4.57	3	3.65	1.78	3.29	3.15	1.53
4.6	4.58	2.92	1.79	3.57	0.82	2.91	2.9	1.11
4.64	2.47	3.79	2.8	1.98	1.5	2.02	1.68	1.21
4.7	3.23	4.08	2.17	2.53	2.19	3.57	2.26	0.84
3.46	3.6	3.99	0.94	2.5	1.96	2.71	2.32	1.35
5.15	4.81	3.68	2.65	1.95	1.77	2.49	1.57	1.07
6.8	1.99	3.71	1.39	1.5	2.61	1.79	1.1	1.33
3.48	3.14	3.11	2.17	2.66	2.32	1.86	1.75	1.59
4.81	4.61	3.2	2.37	2.04	1.6	1.78	1.26	2.34
4.3	3.08	3.77	2.68	2.4	1.29	2.33	1.89	1.54
3.86	3.42	3.3	2.9	2.37	1.79	0.65	3.02	1.91
3.04	3.35	1.2	1.83	3.5	2.4	2.15	0.97	2.21
5.34	4.51	2.37	1.39	2.82	3.4	3.2	2.63	0.88
6.44	2.5	2.54	1.59	2.52	1.67	2.25	2.32	0.84
4.46	3.75	2.82	2.6	2.59	2.18	2.78	2.16	1.42
1.36	2.75	3.16	2.8	0.97	2.97	1.27	3.41	2
3.05	2.88	2.3	2.78	1.83	2.06	1.81	1.78	1.21
2.99	3.59	3.35	2.28	2.38	1.89	2.95	2.8	1.96
3.85	2.63	4.3	3.02	1.66	2.43	3.6	3.1	2.21
5.02	3.7	3.43	3.04	2.56	2.61	1.63	1.63	1.22
4.1	4.18	3.49	3.7	1.94	2.19	1.67	2.07	1.25
5.5	3.61	3.53	1.68	2.48	2.6	1.68	2.37	1.83
3.87	5.39	2.87	1.29	1.49	1.54	1.64	1.68	1.6
3.67	2.66	3.19	2.66	1.75	2.15	1.31	1.88	1.31
4.33	3.87	2.33	2.92	2.55	2.12	1.64	2.4	1.1
3.94	3.97	1.3	2.09	2.57	0.83	2.58	1.97	1.35
3.14	4.53	4.28	3.3	3.83	2.39	3.18	2.05	1.34
5.32	4.24	2.78	2.77	4.04	2.98	2.79	2.26	1.26
3.34	3.39	2.8	2	1.8	0.9	1.77	2.75	0.49
2.98	4.79	2.67	2.34	2.73	0.78	2.38	2.61	2.06
4.51	2.98	3.77	2.7	2.3	1.59	2.2	1.01	1.32
4.01	2.9	2.91	2.91	2.24	1.88	1.71	1.46	1.56
3.99	3.25	3.32	1.9	1.67	1.83	2.11	3.1	1.57
2.98	4.96	2.46	4.3	2.63	1.14	3.43	2.24	2.21
0.98	2.99	2.93	3.3	3.05	1.43	1.33	1.23	2.26
4.43	3.91	3.05	2.98	3.26	1.09	0.88	1.04	2.73
5.18	3.04	3.64	1.93	3.36	0.98	2.64	1.35	1.9
3.47	2.07	2.38	1.98	2.73	0.96	1.73	1.4	1.03
4.15	3.42	4.89	1.97	1.28	3.01	1.78	2.56	0.68
3.74	5.09	3	2.19	1.34	2.05	2.17	1.99	1.05
5.6	3.88	1.17	2.19	2.23	2.36	3.12	3.18	1.22
4.84	3.23	2.98	1.76	3.01	2.96	2.4	1.07	1.11
3.95	2.42	2.47	3.76	2.03	2.19	3.3	1.92	1.18
4.06	3.52	5.06	1.93	2.45	2.17	3.08	1.53	1.5
3.98	3.32	3.2	2.64	2.46	1.76	1.8	1.32	1.19
1.99	5.37	6.02	3.5	1.33	1.28	2.23	3	1.02
4	6.1	3.04	1.07	2.23	1.33	1.79	1.66	0.96
3.67	4.45	3.52	1.64	2.55	1.39	2.22	1.32	1.63
4.78	4.1	2.88	1.63	2.19	1.47	1.76	3	1.14
2.86	3	2.48	1.89	1.38	1.48	2.62	1.66	1.49
2.45	3.87	5.64	3.19	2.49	2.5	2.69	1.34	1.94
4.69	2.89	3.21	2.5	2.39	2.16	2.17	1.4	1.39
3.96	3.63	2.46	0.76	2.87	1.61	3.13	3.16	1.72
4.31	4.15	2.29	0.78	2.27	0.84	3.54	1.25	1.38
4.17	4.52	4.18	3.85	1.18	1.13	1.96	1.3	1.84
4.02	2.08	3.3	1.98	1.37	2.7	1.98	2.05	1.23
2.93	4.7	3.99	1.61	2.8	3.18	1.65	1.15	1.46
4.04	2.5	3.36	1.7	2.56	2.38	0.96	2.11	1.15
4.62	4.01	4.02	2.12	3.29	2.6	2.59	1.15	3.01
4.71	3.66	1.75	2.6	2.94	2.77	1.74	1.48	1.09
3.69	4.59	2.2	3.19	1.6	1.85	3.08	2.59	1.94
2.86	3.69	4.09	2.36	2.19	1.62	1.49	2.35	1.11
4.06	2.56	2.59	1.64	3.4	1.31	1.2	2.94	2.43
4.25	3.85	3.7	3.57	2.6	1.54	3.33	1.2	1.3
3.94	3.83	2.3	2.85	2.78	1.51	2.24	1.82	2.07
4.56	3.92	3.26	1.93	2.1	1.42	3.55	1.43	1.64
4.01	1.64	4.28	1.47	2.83	0.69	1.95	1.18	2.71
3.79	5.03	2.4	1.05	1.7	2.02	3.27	1.04	2
3.94	3.26	3.48	0.99	3.34	1.65	2.27	1.12	1.77
6.3	2.98	3.38	3.1	2.64	2.37	3.22	1.9	1.62
4.32	3.43	4.2	1.83	2.54	2.33	2.7	1.59	1.3
3.89	3.29	3.17	2.48	2.16	2.13	3.51	2.56	1.9
3.92	3.03	2.9	2.88	2.79	1.54	3.7	0.83	1.21
3.92	3.34	3.02	2.8	2.04	2.9	1.65	1.07	0.96
4	3.29	2.95	2.45	2.49	2.2	3.64	1.84	1.29
4.62	3.33	3.77	2.2	2.49	2.03	1.41	1.41	1.74
4.58	2.6	3.55	1.09	3.47	1.99	3.12	2.08	1.83
2.89	3.2	3.65	0.87	2.4	1.59	2.65	1.03	1.15
5.09	3.28	4.2	3.4	1.75	1.91	2.84	1.51	1.96
3.59	4.15	0.99	3.33	2.46	2.1	3.28	1.74	1.56
3.88	3.05	4.67	2.34	2.73	1.21	3.81	1.5	1.7
3.46	2.56	3.45	1.65	2.9	1.7	1.3	1.93	0.94
3.64	5.45	4.09	1.36	2.88	2.48	3	1.58	1.54
3.55	2.73	3.93	2.54	3.59	1.57	1.98	0.99	1.4
3.4	3.35	3.97	4.1	2.08	1.86	2.5	1.77	2
2.45	4.54	2.88	1.5	2.33	2.22	2.8	1.48	1.79
4.7	4.63	4.04	1.71	2.89	2.61	2.48	2.34	1.89
3.61	2.71	3.03	2.7	1.6	3.13	1.46	2.57	1.56
2.57	3.15	1.51	1.44	1.06	2.12	2.85	1.6	2.67
3.46	2.8	3.78	3.55	1.7	1.48	1.46	1.38	1.69
4.85	2.7	4.33	2.62	1.98	1.22	1.45	2.9	2.09
3.83	6.55	3.54	1.02	2.61	1.35	1.6	1.16	2.01
4.46	2.3	2.79	2.35	2.44	2.19	3.46	2.16	1.9
4.03	2.63	5.81	3.21	1.92	1.02	3.06	2.35	2.52
4.4	3.32	3.89	2.91	1.61	2.2	2.98	0.97	2.88
3.29	3.68	1.91	1.96	2.62	0.95	1.79	1.32	2.53
4.58	1.3	2.76	1.87	2.02	1.37	2.27	1.98	0.64
4.7	3.08	3.37	1.95	3.89	1.61	2.28	1.78	0.59
5.9	2.73	4.53	2.77	2.18	1.8	1.4	1.69	0.69
4.48	1.74	2.93	2.59	2.24	1.94	2.74	1.95	0.56
3.07	4.59	5.06	2.2	0.98	2.96	1.88	1.73	1.75
3.29	3.66	3.68	3.3	1.38	2.1	1.83	2.32	1.62
5.51	2.21	3.98	1.68	2.7	1.49	0.7	1.1	0.88
5.92	3.89	3.4	3.13	2.43	2.71	2.54	2.36	1.29
4.59	4.07	4.37	2.54	3.24	2.41	3.3	2.1	1.46
2	3.39	4.71	3.36	3.92	2.19	2.59	2.75	1.03
3.1	3.42	4.15	2.05	3.02	1.84	2.6	0.9	1.74
4.6	2.74	2.03	3.25	2.58	0.5	2.5	1.68	0.73
5.28	2.77	3.83	2.74	2.33	2.9	2.71	2.18	1.65
4.89	4.34	3.3	2.39	0.54	1.98	3.68	1.54	1.28
5.29	3.14	2.31	3.3	2.18	1.99	2.54	1.98	0.85
2.43	3.97	3.56	2.33	2.13	2.31	1.83	2.21	1.55
3.29	4.05	3.27	1.83	2.57	2.94	2.28	1.7	1.28
3	2.82	2.62	1.45	3.42	1.98	2.31	2.15	1.07
5	3.15	2.54	1.17	2.58	2.51	1.85	2.06	0.79
4.61	3.27	2.4	2.35	1.68	3.2	1.65	1.94	1.35
4.23	3.87	2.89	2.78	3.25	3	1.93	2.14	1.35
2.98	3.79	6.2	2.54	1.94	2.31	2.22	2.36	1.41
3.6	4.94	3.45	2.12	1.78	1.98	1.81	3.5	3.4
2.52	4.57	3.9	3	1.29	2.01	2.34	2.12	1.82
4.5	4.55	3.34	1.87	3.66	1.81	3.43	1.52	2.37
4.02	5.15	3.02	1.18	1.5	3.21	1.94	1.83	1.48
4.65	2.65	1.59	2.87	2.14	0.93	3.5	1.18	1.12
5.17	4.54	3.12	2.16	3.27	2.21	1.82	1.43	1.83
2.48	2.84	2.2	1.76	2.35	1.95	2.2	2.13	2.09
4.55	3.5	2.84	2.03	2.45	2.53	1.86	0.78	1.88
3.69	2.45	3.71	3.4	1.75	2.11	1.54	1.33	1.47
4.09	3.89	2.48	2.65	2.92	2.08	1.68	0.7	2.8
3.65	2.29	5.25	1.68	1.8	1.99	2.67	2.21	1.19
4.58	4.18	3.05	2.98	1.96	2.64	2.35	1.73	1.24
5.01	3.59	2.76	2.52	1.76	2.3	3.09	1.39	1.7
3.49	2.98	4.3	1.66	3.07	1.8	3.1	2.35	1.39
1.29	4.65	1.78	1.81	1.01	1.72	1.39	1.89	1.96
4.08	3.29	3	1.94	2.12	2.3	2.84	1.31	1.26
2.55	3.68	3.59	1.76	2.17	1.51	2.3	1.94	1.65
6.3	2.92	2.22	2.61	3.42	1.36	1.8	1.84	1.29
4.56	5.44	2.97	2.79	2.3	1.4	2.1	1.97	1.8
3.05	4.32	4.45	0.59	3.88	1.77	2.51	1.86	1.5
4.35	4	4.89	2.06	1.01	2.64	2.3	2.74	1.1
3.8	3.86	3.52	3	2.57	2.35	3.1	2.19	1.6
4.22	3.31	2.39	2.31	1.86	2.72	2.94	2.4	2.29
4.36	3.51	2.52	1.51	2.55	1.34	4.6	3.57	2.65
4.17	1.88	3.56	2.83	2.08	1.93	3.92	2.56	1.46
7.13	4.55	4.09	2.02	4.2	1.95	3.22	1.77	1.74
4.45	3.4	3	3.49	3.97	2.33	2.51	2.5	1.75
4.72	4.04	1.9	2.07	2.18	2.55	1.43	1.6	1
4.53	2.73	1.63	1.83	2.92	2.28	2.21	2.19	1.49
3.48	4.02	4.21	3.14	1.84	3.34	1.65	0.93	1.47
2.47	2.76	3.03	2.24	3.34	2.81	1.58	1.54	0.78
1.88	4.14	4.29	2.48	1.05	2.07	2.19	1.6	2.03
4.22	3.58	3.55	3.74	1.87	1.42	2.28	1.53	1.07
3.42	4.22	1.86	2.06	2.74	1.67	1.75	2	1.08
4.33	3.64	3.66	2.37	2.07	0.96	3.28	2.92	0.98
3.5	4.22	3.24	3.2	1.64	3.19	3.5	2.59	1.43
4.29	3.89	4.03	1.42	1.75	2.04	3.42	2.08	1.19
2.3	4.36	4.5	3.97	1.53	1.7	2.65	1.46	2.04
4.95	3.29	3.25	2.59	2.34	2.16	3.5	2.17	1.74
4.86	2.93	4.53	2.32	2.47	2.8	2.23	2.6	1.6
3.98	3.74	4.39	3.12	2.91	2.7	3.29	2.3	1.66
5.95	6.79	2.92	2.57	2.15	1.4	3.65	1.55	1.55
5.51	2.72	2.25	2.66	1.19	1.79	1.96	2.13	1.25
3.98	3.93	4	2.59	1.91	1.41	2.12	2.09	2.47
4.98	2.46	3.53	2.3	1.3	2.12	2.19	0.97	1.81
3.82	3.57	2.33	1.92	1.77	1.79	2.09	2.03	1.47
3.12	3.3	1.01	1.67	1.7	1.2	1.89	2.87	1.66
4.27	4.41	3.51	1.8	2.07	2.25	2.25	2.6	2.52
3.15	2.89	1.54	2.58	2.37	1.51	2.03	1.27	3
4.05	2.74	3.87	2.33	2.45	1.92	2.93	1.05	1.06
4.33	5.13	1.88	2.9	1.48	2.27	3.83	1.64	2.24
5.24	3.59	4.1	1.7	1.97	2.1	2.48	1.76	1.09
6.2	2.77	3.45	2.96	1.57	1.44	2.39	1.66	1.33
4.57	1.76	2.89	2.6	3.2	2.01	2.17	0.87	1.47
4.39	2.48	3.33	1.6	3.52	2.13	2.06	0.8	1.63
4.03	5.9	4.3	3.17	2.92	1.9	3.03	2.21	1.63
3.47	2.86	4	1.86	3.26	1.95	2.67	2.4	1.4
3.78	2.97	1.3	3.68	2.03	1.81	2.5	1.24	1.72
3.2	1.89	1.87	0.89	1.53	1.88	3.1	1.4	1.68
3.16	3.62	3.5	2.51	3.4	1.61	2.19	1.81	1.41
5.5	2.25	3.24	1.7	1.9	1.49	2.14	1.16	1.11
6.53	5.22	2.96	2.05	2.8	1.31	2.87	1.52	1.29
5.51	3.74	4.84	2.88	2.81	1.95	2.32	1.45	2.44
3.07	3	3.63	2.46	2.88	3	3.08	1.43	1.18
4.16	4.23	2.22	1.9	1.87	1.48	3.15	0.6	1.31
6.14	3	4.43	2.33	1.84	2.8	1.9	0.62	1.94
4.72	3.22	2.42	0.66	2.25	3.5	2.58	2.5	1.04
4.58	5.44	3.52	2.23	2.95	1.12	2.35	2.24	1.03
4.88	2.96	2.89	3.49	2.15	1.66	1.8	1.6	1.08
4.87	3.83	1.11	1.19	2.83	2.23	2.7	1.78	1.58
4.21	2.83	3.93	2.76	2.56	2.43	3.58	1.69	0.87
4.79	4.18	3.2	1.8	1.54	1.77	2.66	2.01	0.96
4.98	2.63	3.02	2.82	3.7	1.89	1.94	1.57	0.85
4.38	2.92	3.42	2.2	1.85	2.67	1.49	1.59	0.71
6.27	1.69	2.69	1.49	2.16	2.96	2.11	2.27	0.62
3.97	3.93	4.02	2.88	1.84	2.36	2.16	2.41	1.26
3.88	4.81	3.01	2.3	1.84	2.65	3.52	2.01	1.54
4.56	4.11	5.68	2.76	3.91	2.7	1.54	1.91	1.17
2.3	3.56	3.16	3	3	1.39	2.32	1.78	1.31
2.38	4.63	2.95	1.81	3.16	2.27	2.62	1.51	1.51
3.45	6.35	4.75	2.47	2.76	2.01	2.84	1.93	1.81
3.95	3.03	3.33	1.44	3.11	1.38	3.12	1.42	1.87
3.96	4.08	0.89	2.62	1.97	2.31	2.22	1.84	2.22
4.81	3.63	2.52	3.27	2.59	2.61	2.48	1.21	1.65
4.24	4.21	3.87	2.29	2.9	1.98	1.5	2.53	2.33
4.69	3.02	4.1	3.14	3.23	0.99	1.96	1.15	1.31
5.09	2.51	3.26	2.26	2.18	2.6	3	1.86	1.38
3.63	2.97	2.38	1.56	2.63	2.3	2.5	1.33	1.05
5.43	4.7	2.61	2.74	1.76	1.97	2.58	1.35	1.25
4.77	3.52	3.29	2.9	2.28	1.83	2.91	1.9	1.88
5.95	1.52	2.35	0.99	3.6	1.82	2.27	1.98	1.87
2.15	3.82	2.42	3.7	2.12	1.28	2.22	1.4	1.06
2.09	5.02	3.56	1.2	3.23	1.44	2.88	1.33	1.45
3.78	5.19	4.31	2.21	3.03	1.86	2.36	1.58	0.77
0.56	4.64	2.4	2.83	2.44	1.17	2.64	2.07	1.22
4.27	4.04	3.52	2.7	2.53	1.86	2.38	1.22	0.73
4.12	3.94	3.1	3	2.16	0.76	2.8	1.46	1.41
3.2	5.5	2	2.35	3.55	0.69	1.97	1.4	1.16
2.71	2.69	2.02	0.73	2.55	0.74	2.6	2.16	1.91
4.39	4.31	3.93		2.61	1.77	3.38	1.03	1.22
3.51	2.17	3.6		2.52	1.43	3.44	0.78	0.9
2.66	4.74	3.24		2.98	1.7	1.75	1.14	1.04
3		4.2		2.15	3.3	2.47	1.43	1.2
2.98		2.47		3.11	1.95	2.73	2.68	1.02
1.97		1.5		1.68	2.03	3.38	1.64	0.46
2.91		4.28		3.21	2.9	3.72	1.79	1.98
3.71		5		3.3	2.49	2.79	0.85	2.14
3.05		3.75		3.09	2.61	2.61	0.78	1.03
3.63		4.33		2.72	1.9	1.97	1.89	1.41
4.22		3.61		1.42	1.11	2.81	1.23	1.3
3.4		1.48		2.01	2.51	1.89	2.44	1.28
4.17		3.6		0.94	1.86	4.1	1.48	0.97
4.39		1.95		2.48	3.4	2.69	1.34	1.23
2.73		2.04		2.16	2.45	1.73	1.71	0.69
3.67		2.88		0.99	2.47	1.94	1.57	1.39
2.88		3.49		3.72	2.3	1.51	1.64	1.16
3.17		3.85		2.9	1.52	1.14	1.57	0.95
3.56		2.34		6.06	2.1	3.28	1.59	0.88
6.97		4.6		5.11	2.86	2.76	1.24	2.53
4.75		3.84		1.72	2.21	1.4	2.42	0.83
2.69		2.61		1.61	1.65	1.1	2.36	1.22
3.27		3.04		2.53	0.97	2.89	2.54	1.56
3.77		2.48		2.61	2.53	1.89	1.71	1.33
2.57		2.95		2.4	1.19	2.08	1.12	1.28
4.48		4.2		2.37	3.46	2.72	1.9	2.02
3.29		4.1		2.36	1.73	3.23	3.84	1.02
4.34		3.5		2.41	1.81	2.04	1.95	1.09
2.44		4.3		0.78	2.48	2.36	1.72	1.38
3.36		3.51			1.68	1.68	3.97	1.3
3.27		2.89			1.82	3.54	2.46	2.1
3.48		3.41			2.54	2.2	2.79	1.85
3.38		3.84			1.38	2.1	1.23	1.09
4.06		3.26			2.36	3.1	1.92	1.08
3.3		3.79			1.41	4.69	1.92	1.2
3.79		3.41			1.97	3.4	1.34	1.35
3.74		4.09			1.81	3	2.6	2.58
4.9		3.3			1.95	2.3	2.7	1.15
2.95		2.9			1.03	1.86	1.96	2.42
4.12		5.3			2.13	2.07	1.05	1.76
1.65		5			1.53	3.18	1.67	0.9
5.52		4.48			1.98	4.26	1.57	1.62
2.89		5.98			0.6	2.29	1.63	2.97
3.84		4.3				3.34	0.97	1.54
4.26		4.6				2.71	2.61	0.95
2.65		2.42				2.68	2.39	0.83
4.29		3.31				2.09	1.94	0.77
3.85		0.96				1.34	2.6	1.45
3.31						2.12	2.1	0.75
3.39						2.2	1.43	0.82
2.14						2.36	0.96	0.94
4.82						2.96	2.96	0.63
3.99037						2.64	0.78	1.35
1.04091						3.65	1.31	1.43
						3.41	1.9	2.84
						1.99	2.27	3.21
						2.84	2.24	1.34
						3.92	0.83	1.9
						3.66	1.78	1.5
						2.22	2.7	0.53
						3.37	4
						3.34	1.18
						3.19	0.86
						2.5	2.17
						2.83	1.51
						2.45	1.89
						3	3
						2.39	2.71
						3.47	1.95
						2.1	1.57
						2.31	2.12
						2.1	1.25
						2.97	2.13
						2.47	1.1
						1.87	1.11
						3.26	0.83
						1.28	1.32
						0.79	1.66
						2.37	2.26
						4.87	1.37
						3.24	1.57
						2.66	2.03
						4.01	1.11
						2.67	1.06
						2.92	1.55
						5.69	1.48
						3.1	1.38
						3.61	1.58
						2.13	1.23
						3.8	2.1
						3.81	3.23
						3.85	2.1
						2.68	2.93
						2.34	1.96
						2.15	1.73
						2.43	0.95
						3.19	2.41
						1.28	1.3
						1.86	0.55
						2.51	0.58
						0.76	2.07
							1.71
							1.22
							0.94
							0.85
							1.52
							2.19
							2.27
							2.03
							1.35
							2.12
							2.74
							2.23
							2.41
							3.09
							1.94
							1.56
							1.83
							0.63

## Sheet: ed.5c
	Cell					Secreted
	WT	V9R	F440R	ΔflgKL	ΔfliP	WT	V9R	F440R	ΔflgKL	ΔfliP
R1	1	0.436208	0.414521	0.311463	0.261928	1	0.372466	0.455996	0.411677	0.00010619
R2	1	0.696374	0.949828	0.787392	0.778581	1	0.767445	1.35262	1.12494	0.00305575
R3	1	0.69367	0.902322	0.69831	0.668297	1	0.939292	0.826569	1.0026	0.00022201
Mean	1	0.60875	0.755557	0.599055	0.569602	1	0.693068	0.878395	0.846406	0.00112798
SD	0	0.122011	0.241927	0.206584	0.222168	0	0.237307	0.367876	0.311431	0.00136396

## Sheet: ed.5d
	Cell					Secreted
	WT	V9R	F440R	ΔflgKL	ΔfliP	WT	V9R	F440R	ΔflgKL	ΔfliP
R1	1	0.686935	1.13744	0.26892	0.00048127	1	1.25032	1.80907	1.86663	0.00016203
R2	1	0.593114	0.593114	0.161834	0.0169323	1	1.09614	2.09444	3.26716	0.00390082
R3	1	0.663477	0.663477	0.0295894	0.00056264	1	1.31432	1.46262	1.67653	0.00030764
Mean	1	0.647842	0.79801	0.153448	0.00599207	1	1.22026	1.78871	2.27011	0.00145683
SD	0	0.039866	0.241725	0.0978863	0.00773598	0	0.0915714	0.25834	0.709281	0.00172918
