# Supplementary material for: The structure of the complete extracellular bacterial flagellum reveals the mechanism of flagellin incorporation
Source: Nat Microbiol. 2025 Jul 1;10(7):1741–57. doi: 10.1038/s41564-025-02037-0 (PMC12221982; doi:10.1038/s41564-025-02037-0)
Supplement: Supplementary file 17 — Statistical source data. [file 41564_2025_2037_MOESM17_ESM.xlsx]

## Sheet: ed.8b
WT				flgK D519R				flgL I44S L260S
no shearing	20×shearing	40×shearing	60×shearing	no shearing	20×shearing	40×shearing	60×shearing	no shearing	20×shearing	40×shearing	60×shearing
3	4	0	4	6	2	7	3	3	3	0	2
7	2	2	1	6	5	4	1	6	2	4	0
10	3	7	4	9	5	4	3	6	0	3	0
8	8	2	3	6	4	4	2	5	4	3	1
3	7	2	6	4	5	3	2	6	5	2	1
5	4	2	7	4	4	6	3	5	1	2	3
5	3	4	2	8	1	4	5	3	3	1	3
5	4	4	6	9	2	3	3	9	2	3	0
3	4	3	4	8	2	7	2	10	2	1	1
5	4	5	2	5	5	3	4	2	1	1	1
9	8	5	7	5	5	1	5	7	4	1	1
4	7	5	4	7	4	0	3	6	3	2	4
6	6	4	2	5	4	4	5	6	1	2	1
4	5	2	5	6	3	4	3	7	2	2	3
9	4	2	3	5	4	4	4	4	3	0	3
6	5	3	1	4	2	5	3	5	5	1	4
5	4	2	3	5	4	5	4	4	2	1	1
4	7	2	5	6	4	6	2	4	4	3	3
0	2	4	5	5	5	3	5	5	1	0	3
5	2	4	2	7	7	4	4	6	3	1	5
4	4	2	3	6	4	4	3	5	3	4	1
4	5	3	4	5	7	3	4	7	3	3	4
3	2	1	3	4	4	4	4	4	2	2	3
4	2	2	4	10	5	4	4	4	4	3	3
5	6	6	5	4	7	3	4	7	4	2	1
5	5	4	6	3	4	4	2	6	4	4	2
2	6	3	4	7	4	3	3	4	5	2	0
0	4	4	2	5	4	3	4	4	3	2	2
1	4	3	3	8	5	3	3	3	2	2	2
3	4	6	2	6	3	3	4	3	2	3	3
0	3	5	2	4	3	6	3	4	2	3	3
0	2	3	5	6	5	3	2	5	4	6	3
7	2	6	3	5	4	3	3	3	4	3	1
8	4	6	3	5	3	3	4	3	5	2	2
3	4	5	3	5	6	4	2	3	3	1	3
6	7	5	2	7	4	2	6	4	1	3	1
4	4	3	3	6	5	5	3	4	3	5	5
7	4	7	1	5	6	3	2	3	4	1	5
3	3	4	1	3	3	2	3	4	6	3	4
3	5	4	3	4	2	1	2	4	6	1	4
4	4	7	6	5	0	4	3	5	5	2	3
4	3	4	7	4	4	3	5	4	5	2	2
3	4	5	1	8	5	4	4	3	5	4	2
5	1	3	1	6	4	4	4	1	3	5	2
6	3	5	5	6	4	5	3	7	2	1	3
6	3	4	3	7	4	1	4	3	3	2	3
5	0	8	0	6	2	3	1	4	5	4	2
4	4	6	3	6	4	4	4	5	6	7	1
3	0	4	4	6	5	6	2	2	4	4	2
5	0	4	0	3	3	2	5	4	2	0	3
6	3	4	9	5	6	3	3	3	2	5	1
6	4	3	6	3	5	4	3	4	3	2	2
5	7	0	3	7	4	4	4	6	4	3	3
7	5	1	6	7	2	2	3	5	3	5	2
6	6	5	3	1	2	5	4	4	2	3	1
2	5	3	3	4	6	0	4	3	2	0	0
5	4	6	2	5	3	4	3	5	7	1	3
0	7	2	4	5	2	3	1	4	6	1	1
5	7	5	2	7	2	5	4	4	3	1	0
1	0	4	4	5	4	5	3	4	2	2	1
0	2	3	4	7	2	2	3	4	7	3	2
0	3	9	2	4	2	3	3	6	2	4	2
8	0	3	1	5	2	4	2	5	3	3	2
6	4	4	6	5	4	5	4	5	3	1	2
4	4	3	5	0	5	2	3	3	3	2	4
4	4	3	2	0	4	1	3	8	3	2	0
3	3	4	3	10	4	3	2	0	1	3	0
4	4	6	1	7	4	5	1	3	3	7	2
5	7	2	1	8	4	3	6	4	2	4	0
4	4	3	0	10	4	7	3	6	3	3	3
4	6	5	3	6	3	4	3	3	3	1	4
5	10	3	1	4	4	3	2	1	3	2	3
4	5	5	4	4	5	2	3	5	2	0	3
5	4	4	1	2	3	4	4	3	6	2	2
3	7	6	3	9	1	3	4	4	4	0	5
5	4	6	5	9	2	3	3	6	3	2	3
4	4	5	6	6	2	3	2	4	2	2	4
5	6	4	0	8	5	3	2	5	5	0	0
0	6	4	6	5	3	4	3	3	1	4	3
0	5	0	6	6	1	4	4	4	1	2	1
5	3	0	2	6	4	3	2	4	3	3	5
4	6	5	3	4	3	2	3	3	4	3	1
5	3	2	2	4	2	3	3	6	4	1	2
5	10	4	4	6	5	3	4	5	3	2	1
2	4	4	4	5	3	4	4	5	2	4	0
8	3	3	4	4	7	0	3	3	1	2	1
4	6	3	4	3	2	5	2	1	5	3	2
6	5	5	4	5	4	4	3	4	4	1	1
5	5	2	3	6	4	5	2	6	4	0	2
6	9	2	5	3	5	5	3	5	3	1	2
4	5	4	3	2	5	5	3	7	2	2	3
8	4	7	1	6	4	3	4	4	2	2	4
4	4	5	1	4	4	3	3	3	0	6	1
5	4	6	2	7	4	3	4	1	4	2	3
6	3	3	1	3	5	2	3	2	4	1	4
6	0	3	3	3	4	3	2	4	3	6	1
2	1	5	6	3	4	4	3	7	2	4	1
4	1	2	3	4	5	2	2	5	3	2	1
0	3	5	2	8	0	4	5	6	1	3	1
7	4	4	3	7	4	4	3	2	7	3	3
6	3	4	2	1	2	7	3	3	2	0	0
4	5	6	3	3	4	7	4	4	1	3	3
8	4	1	4	2	6	5	4	3	2	3	4
5	4	5	4	3	4	2	4	3	3	1	2
6	0	4	7	5	3	3	5	4	2	1	2
8	1	3	8	6	2	1	5	9	3	4	1
6	5	2	5	1	3	2	4	5	4	5	2
7	4	5	4	3	2	4	3	4	4	2	0
10	3	5	3	3	3	3	4	5	3	2	4
8	4	2	7	4	5	3	4	4	3	4	3
9	5	2	3	7	4	4	1	4	2	3	1
6	5	4	3	0	5	4	0	0	3	2	3
6	5	4	0	1	0	5	1	5	4	1	1
9	3	6	1	4	6	3	5	9	2	1	2
2	4	4	2	4	6	3	3	6	0	1	2
5	3	3	2	4	4	3	3	7	2	2	4
5	6	8	4	4	5	2	4	5	3	2	3
6	4	5	2	4	4	4	2	6	2	4	4
6	5	6	4	5	2	2	1	9	3	4	4
7	4	0	6	6	5	4	4	5	2	2	0
6	7	3	4	5	3	0	2	3	1	3	0
3	4	4	3	1	3	2	4	3	3	2	2
5	4	5	2	5	4	4	2	4	2	3	0
6	3	4	4	4	3	7	3	5	3	4	2
2	7	3	3	9	5	2	2	6	2	6	3
3	1	2	1	5	3	5	4	2	6	5	5
5	2	7	2	5	5	4	4	5	4	5	1
7	3	4	3	4	5	2	5	4	2	4	2
5	4	4	4	3	5	3	3	6	2	3	1
5	4	0	5	4	4	4	5	5	1	2	2
4	5	0	4	5	0	4	4	4	5	1	5
3	6	6	5	0	3	4	2	4	3	2	6
0	5	2	5	2	3	1	3	5	4	2	3
3	5	5	6	4	5	4	3	7	3	1	5
5	5	3	3	4	3	3	3	4	2	2	0
6	4	4	3	6	3	3	2	2	3	3	0
0	2	4	0	6	2	4	3	3	0	1	1
3	3	2	0	7	3	5	2	2	2	2	3
4	4	2	2	5	1	4	2	5	2	3	3
5	5	6	2	5	6	4	0	8	0	1	0
4	5	3	4	6	6	4	1	4	1	0	0
5	6	3	3	5	2	3	2	6	1	3	2
5	5	3	6	4	3	4	4	0	1	0	1
6	2	4	7	5	6	4	4	3	2	0	3
3	5	4	4	4	6	5	2	3	6	2	2
9	4	5	4	6	3	5	2	1	1	3	0
1	6	5	3	3	2	6	1	1	3	2	3
7	5	1	3	3	3	0	1	1	3	3	3
5	6	2	6	5	4	0	1	0	5	4	4
8	2	3	6	5	5	4	3	3	4	1	0
7	5	4	4	6	4	3	3	3	4	1	4
4	6	5	3	5	5	6	2	7	2	2	2
9	2	3	1	2	3	3	2	3	5	1	1
4	6	8	5	4	4	4	2	4	5	1	1
2	3	4	4	4	3	6	4	10	3	4	4
6	3	6	2	4	0	3	3	5	3	3	0
3	4	1	2	2	5	4	5	1	3	2	1
4	5	1	2	5	2	5	4	6	5	0	2
2	5	7	7	5	3	4	3	5	3	4	1
6	5	2	0	5	4	3	4	5	3	3	3
5	7	6	5	8	4	4	2	4	4	4	1
3	4	3	4	4	5	3	3	5	1	2	2
6	4	5	4	6	3	2	0	3	4	1	4
4	5	3	3	6	6	1	4	5	7	0	1
5	0	4	0	7	2	4	4	5	5	2	5
4	0	4	1	3	1	5	2	5	2	1	2
4	4	6	3	3	1	4	3	3	4	1	4
1	0	5	1	3	1	3	3	6	6	2	2
5	4	0	6	0	3	4	3	5	1	0	1
3	4	7	1	0	3	4	3	0	2	2	3
5	4	0	5	4	4	2	4	6	2	3	4
6	5	3	3	2	3	3	2	4	2	2	2
6	6	2	4	4	4	3	3	7	2	4	3
3	6	2	5	10	3	2	5	7	2	3	0
6	4	3	6	4	4	4	5	3	1	5	1
6	4	3	0	5	4	3	4	3	6	2	2
5	4	3	3	3	4	3	2	5	2	1	2
0	5	1	4	2	3	4	2	4	0	4	0
4	5	2	3	5	4	4	1	3	3	5	2
4	5	3	3	6	4	1	4	3	6	3	3
3	5	2	1	7	5	3	3	8	4	1	2
4	5	0	1	6	3	3	3	4	1	1	1
4	2	4	1	4	3	2	4	5	5	2	2
4	3	6	2	3	4	5	3	4	3	1	1
1	3	3	0	2	4	6	3	4	3	3	3
4	4	5	3	4	6	4	3	4	2	3	2
3	1	2	4	3	3	4	4	3	2	5	1
2	5	2	4	4	5	3	4	4	1	2	2
4	6	5	2	3	4	4	3	0	6	4	1
5	1	2	2	4	4	2	2	0	4	3	0
4	0	4	3	5	4	0	2	0	5	2	0
3	4	4	4	2	4	3	3	3	2	2	2
6	5	2	3	2	4	3	3	5	3	2	1
6	10	1	2	2	4	0	4	5	3	2	0
7	2	2	6	3	1	5	3	2	5	4	2
4	9	1	5	4	2	4	4	2	2	3	1
4	5	9	5	6	6	3	0	3	1	2	0
4	1	5	2	2	5	4	4	4	3	5	0
3	7	2	4	4	4	2	3	4	0	5	2
4	7	3	4	4	4	6	6	4	7	3	4
5	4	4	4	6	3	3	3	1	2	0	3
3	4	2	3		3	2	3	7	3	1	2
2	8	1	1		5	0	4	6	2	2	4
0	3	1	3		6	0		5	6	4	2
	2	4	0		1	0		3	3	1	0
	7	2	0		4	4		4	5	3	3
	4	3	0		5	3		0	0	2	0
	3	5	0		4	2		7	2	4	1
	4	3	4		4	4		6	2	0	1
	6	8	2		2	3		4	2	0	1
	7	4	4			4		5	2	2	0
	3	3	8			5			2	0	0
	2	2	4						3	3	0
	6	5	2						0	4	0
	4	3	4						4	2	1
	4		3						5	3	2
	2		4						3	3	4
	4		4						1	2	5
	8		6						2	3	4
	5		4						3	4	2
	4		4						4	1	5
	9		3						2	1	1
	2		3						5	2	1
	5		4						2	3	1
	7		4						3	2	3
	6		7						5	5	2
	2		3						2	0	1
	3		4							1	1
	6		6							1	3
	6		4							2	2
	3		0							1	2
	3		0							2	1
	7		1							0	4
	3		1							2	3
	3		1							1	3
	5		4							3	3
	6		5							2	2
			6							1	0
			3							5	0
			3							0	1
			7							1	1
			0							2	2
			1							2	2
			3							4	3
			3							2	2
			3							1	5
			2							1	1
			5							0	1
			4							2	1
			4							4	3
			3							1	3
			3							1	2
										4	0
										3	1
										4	3
										2	0
										3	1
											1
											3
											4
											0
											5
											0
